# Supplementary material for: Identifying Resistance Mechanisms against Five Tyrosine Kinase Inhibitors Targeting the ERBB/RAS Pathway in 45 Cancer Cell Lines
Source: PLoS One. 2013 Mar 29;8(3):e59503. doi: 10.1371/journal.pone.0059503 (PMC3612034; doi:10.1371/journal.pone.0059503)
Supplement: Table S1 — Normalized microarray data of all genes in all cell lines. (XLSX) [file pone.0059503.s001.xlsx]

## Sheet: Munka1
AffyID	Gene Symbol	Gene Title	Ensembl	Gene Ontology Biological Process	Alignments	UniGene ID	A375_SS286989	A427_SS125576	A-498_SS174288	AN3_CA_SS331353	BT-20_SS331465	C-33A_SS268245	C-4I_SS268249	C-4II_SS268253	CaOV3_SS268258	CCRF-CEM_SS239153	ChaGO-K-1	COLO-668_SS474765	DMS 114_SS474785	DMS 79_SS474801	ES-2	HCT-15_SS125552	HCT-8_SS279833	HEC-1-B_SS331390	Hep-3b_Heptocellular_SS117236	HOS_SS272521	HT-1080	K-562	MCF-7_ATCC_SS163761	MOLT-4_SS239185	NCI-H1650_SS474837	NCI-H1975_SS474741	NCI-H1993_SS474857	NCI-H358_SS125537	NCI-H441_SS475525	NCI-H661_SS239125	NCI-H69_SS239129	NCI-H82_SS181853	RAJI_SS125512	RD_SS275761	SHP-77_SS239133	SK-N-AS_SS275789	SNU-182_SS287021	SNU-423_SS287033	SNU-449_SS287037	SNU-475_SS331423	SW403_SS268349	SW480_SS133957	SW-620_SS125522
1007_s_at	DDR1	discoidin domain receptor tyrosine kinase 1	ENSG00000137332 /// ENSG00000204580 /// ENSG00000215522 /// ENSG00000230456 /// ENSG00000234078	0001558 // regulation of cell growth // inferred from electronic annotation /// 0001952 // regulation of cell-matrix adhesion // inferred from electronic annotation /// 0006468 // protein amino acid phosphorylation // inferred from electronic annotation /// 0007155 // cell adhesion // traceable author statement /// 0007155 // cell adhesion // inferred from electronic annotation /// 0007169 // tra…	chr6:30856165-30867931 (+) // 95.63 // p21.33	Hs.631988	3836	4367	5701	4748	9888	841	8716	7370	6600	631	5820	4602	2278	6123	865	5954	6257	4396	1180	1002	2989	1340	7792	681	5963	3427	6501	7235	7458	2390	2889	602	871	2672	2265	2099	4937	3663	4094	7959	10361	5586	2956
1053_at	RFC2	replication factor C (activator 1) 2, 40kDa	ENSG00000049541	0006260 // DNA replication // not recorded /// 0006260 // DNA replication // inferred from electronic annotation /// 0006297 // nucleotide-excision repair, DNA gap filling // not recorded	chr7:73646002-73668732 (-) // 70.86 // q11.23	Hs.647062	1838	1205	1969	3036	1650	1938	1868	2308	1761	2326	3273	2728	2075	3736	1479	1284	1834	2344	1613	1841	1132	2831	1942	2115	2369	2765	1760	1116	1846	2054	2661	2114	978	2592	1711	1778	1445	761	1000	1431	1772	2778	2271
117_at	HSPA6	heat shock 70kDa protein 6 (HSP70B')	ENSG00000173110 /// ENSG00000225217	0006950 // response to stress // inferred from electronic annotation /// 0006986 // response to unfolded protein // traceable author statement	chr1:161494448-161496380 (+) // 99.59 // q23.3 /// chr1:161576080-161578007 (+) // 98.03 // q23.3	Hs.654614	245	434	356	399	263	198	245	132	148	268	157	87	215	153	201	300	249	200	209	228	207	363	195	208	162	279	154	463	279	370	230	347	208	183	264	283	203	78	454	194	169	217	152
121_at	PAX8	paired box 8	ENSG00000125618	0001656 // metanephros development // inferred from electronic annotation /// 0006350 // transcription // inferred from electronic annotation /// 0007275 // multicellular organismal development // inferred from electronic annotation /// 0009653 // anatomical structure morphogenesis // traceable author statement /// 0030154 // cell differentiation // inferred from electronic annotation /// 0030878…	chr2:113974939-114036488 (-) // 98.3 // q14.1	Hs.469728	3015	2887	6332	3227	2519	3010	2697	3829	3745	2818	2282	1963	2067	2259	1977	2767	3622	14193	2157	2831	2654	2061	2193	2209	2703	2895	2415	2992	2551	4247	3556	1954	2255	1809	4512	3091	2342	2869	2743	2220	3602	3204	2957
1255_g_at	GUCA1A	guanylate cyclase activator 1A (retina)	ENSG00000048545	0007165 // signal transduction // non-traceable author statement /// 0007601 // visual perception // traceable author statement /// 0007601 // visual perception // inferred from electronic annotation /// 0007602 // phototransduction // inferred from electronic annotation /// 0031282 // regulation of guanylate cyclase activity // inferred from electronic annotation /// 0050896 // response to stimu…	chr6:42140941-42147792 (+) // 90.58 // p21.1	Hs.92858	61	26	31	67	49	38	40	88	31	64	55	22	37	44	9	69	68	32	76	16	55	12	49	30	68	43	45	53	33	54	27	356	32	45	70	82	69	50	189	42	62	42	48
1294_at	UBA7	ubiquitin-like modifier activating enzyme 7	ENSG00000182179	0006464 // protein modification process // inferred from direct assay /// 0006464 // protein modification process // inferred from electronic annotation /// 0008152 // metabolic process // inferred from electronic annotation /// 0019941 // modification-dependent protein catabolic process // inferred from electronic annotation /// 0032020 // ISG15-protein conjugation // inferred from direct assay …	chr3:49842639-49851423 (-) // 95.09 // p21.31	Hs.16695	344	399	724	215	857	328	890	794	472	893	309	575	179	564	194	330	313	231	365	249	600	218	159	920	752	862	173	509	324	304	242	162	365	230	275	607	293	243	429	504	329	292	273
1316_at	THRA	thyroid hormone receptor, alpha (erythroblastic leukemia viral (v-erb-a) oncogene homolog, avian)	ENSG00000126351	0001502 // cartilage condensation // inferred from electronic annotation /// 0001503 // ossification // inferred from electronic annotation /// 0006350 // transcription // inferred from electronic annotation /// 0006351 // transcription, DNA-dependent // traceable author statement /// 0006355 // regulation of transcription, DNA-dependent // inferred from electronic annotation /// 0006366 // trans…	chr17:38219155-38246289 (+) // 97.54 // q21.31	Hs.724	191	276	286	293	250	226	296	208	187	256	104	114	155	104	143	246	246	218	252	199	178	276	143	164	179	203	177	301	134	411	319	220	237	204	258	267	267	173	478	222	331	387	259
1320_at	PTPN21	protein tyrosine phosphatase, non-receptor type 21	ENSG00000070778	0006470 // protein amino acid dephosphorylation // traceable author statement /// 0006470 // protein amino acid dephosphorylation // inferred from electronic annotation /// 0016311 // dephosphorylation // inferred from electronic annotation	chr14:88934480-89016761 (-) // 99.89 // q32.11	Hs.437040	52	274	54	25	145	73	74	229	201	31	99	68	67	148	45	52	255	89	72	269	55	36	108	29	200	357	118	44	223	200	39	58	16	170	57	151	114	108	259	67	43	74	113
1405_i_at	CCL5	chemokine (C-C motif) ligand 5	ENSG00000161570	0002544 // chronic inflammatory response // inferred from electronic annotation /// 0006874 // cellular calcium ion homeostasis // traceable author statement /// 0006887 // exocytosis // traceable author statement /// 0006928 // cell motion // traceable author statement /// 0006935 // chemotaxis // traceable author statement /// 0006935 // chemotaxis // inferred from electronic annotation /// 000…	chr17:34198526-34207330 (-) // 57.16 // q12	Hs.514821	15	6	204	54	10	10	4885	52	5	18	30	14	33	16	34	7	1176	11	11	19	11	14	21	9	4645	39	13	12	39	14	16	12	10	220	19	6	11	23	99	37	11	6	6
1431_at	CYP2E1	cytochrome P450, family 2, subfamily E, polypeptide 1	ENSG00000130649	0017144 // drug metabolic process // inferred from direct assay /// 0055114 // oxidation reduction // inferred from electronic annotation /// 0055114 // oxidation reduction // inferred from direct assay	chr10:135340899-135352468 (+) // 99.87 // q26.3	Hs.12907	114	51	51	97	71	70	67	98	248	134	46	33	1211	67	55	98	88	49	71	68	110	33	58	166	105	302	51	113	89	438	74	80	468	53	141	108	55	85	184	39	71	45	151
1438_at	EPHB3	EPH receptor B3	ENSG00000182580	0006468 // protein amino acid phosphorylation // inferred from electronic annotation /// 0007165 // signal transduction // traceable author statement /// 0007169 // transmembrane receptor protein tyrosine kinase signaling pathway // inferred from electronic annotation /// 0007411 // axon guidance // inferred from electronic annotation /// 0021952 // central nervous system projection neuron axonog…	chr3:184280023-184299410 (+) // 97.2 // q27.1	Hs.2913	601	190	141	301	800	128	267	725	862	84	1185	406	296	312	112	558	1518	146	128	134	129	39	345	32	944	340	236	559	858	200	167	285	119	688	206	460	605	346	126	125	1592	355	1401
1487_at	ESRRA	estrogen-related receptor alpha	ENSG00000173153	0006350 // transcription // inferred from electronic annotation /// 0006355 // regulation of transcription, DNA-dependent // inferred from electronic annotation /// 0042127 // regulation of cell proliferation // inferred from electronic annotation /// 0045449 // regulation of transcription // inferred from electronic annotation /// 0045667 // regulation of osteoblast differentiation // inferred f…	chr11:64073043-64084210 (+) // 97.02 // q13.1	Hs.110849	1437	1772	1169	1136	1187	1030	1639	1397	883	1186	1689	1849	640	1426	1751	1422	1426	955	1425	872	1429	1679	1812	901	1300	1452	1673	1884	1560	905	1437	1060	2235	658	2118	1652	885	624	895	827	2572	1501	1662
1494_f_at	CYP2A6	cytochrome P450, family 2, subfamily A, polypeptide 6	ENSG00000198077	0055114 // oxidation reduction // inferred from electronic annotation	chr19:41594371-41602098 (+) // 86.67 // q13.12 /// chr19:41349446-41356339 (-) // 98.4 // q13.12 /// chr19:41381344-41388123 (-) // 90.85 // q13.12	Hs.250615	387	729	575	479	581	448	463	318	222	453	376	299	409	313	414	332	590	367	440	469	433	293	278	225	582	554	389	527	404	713	559	281	362	290	695	466	387	461	662	491	412	314	368
1598_g_at	GAS6	growth arrest-specific 6	ENSG00000183087	0007165 // signal transduction // traceable author statement /// 0008283 // cell proliferation // traceable author statement /// 0031100 // organ regeneration // inferred from electronic annotation /// 0040008 // regulation of growth // inferred from electronic annotation	chr13:114523546-114567030 (-) // 96.79 //	Hs.646346	1484	4469	3204	1368	1208	1288	5535	4958	4601	916	2479	4386	1698	5112	2792	4852	5016	639	950	2382	10548	1023	852	572	2224	1704	975	1470	1179	2123	1279	521	658	772	1643	991	4323	5435	1250	1739	8112	3947	5489
160020_at	MMP14	matrix metallopeptidase 14 (membrane-inserted)	ENSG00000157227	0001503 // ossification // inferred from electronic annotation /// 0001525 // angiogenesis // inferred from electronic annotation /// 0001541 // ovarian follicle development // inferred from electronic annotation /// 0001666 // response to hypoxia // inferred from electronic annotation /// 0001935 // endothelial cell proliferation // inferred from electronic annotation /// 0006508 // proteolysis …	chr14:23305807-23316802 (+) // 92.69 // q11.2	Hs.2399	1707	1706	1720	1139	1018	973	2697	1082	925	1184	1002	693	1267	861	1465	1431	1631	991	1207	1240	7133	971	772	532	1252	1666	812	1303	2117	1526	1259	483	1099	911	1527	1007	1407	719	1899	1404	1395	1554	1617
1729_at	TRADD	TNFRSF1A-associated via death domain	ENSG00000102871	0006915 // apoptosis // inferred from electronic annotation /// 0006917 // induction of apoptosis // traceable author statement /// 0006917 // induction of apoptosis // inferred from electronic annotation /// 0006917 // induction of apoptosis // inferred from direct assay /// 0007165 // signal transduction // traceable author statement /// 0007165 // signal transduction // inferred from electroni…	chr16:67188103-67193780 (-) // 88.92 // q22.1	Hs.460996	339	891	1221	505	2569	520	904	799	863	470	717	602	507	401	320	591	958	702	494	57	430	384	1131	418	2149	1318	1397	911	2589	688	71	220	297	429	308	505	324	627	876	365	1205	814	937
177_at	FNTB	farnesyltransferase, CAAX box, beta	ENSG00000125954	0007275 // multicellular organismal development // inferred from electronic annotation /// 0008284 // positive regulation of cell proliferation // inferred from electronic annotation /// 0008285 // negative regulation of cell proliferation // inferred from electronic annotation /// 0010035 // response to inorganic substance // inferred from electronic annotation /// 0014070 // response to organic…	chr14:65453653-65528278 (+) // 99.81 // q23.3	Hs.632345	253	342	233	163	206	135	331	259	201	117	193	61	90	89	84	312	207	199	698	104	321	393	211	101	378	422	215	213	361	552	161	138	145	142	101	193	267	283	239	301	422	299	108
1773_at	PLD1	phospholipase D1, phosphatidylcholine-specific	ENSG00000075651	0006654 // phosphatidic acid biosynthetic process // inferred from electronic annotation /// 0006935 // chemotaxis // traceable author statement /// 0007154 // cell communication // inferred from electronic annotation /// 0007264 // small GTPase mediated signal transduction // traceable author statement /// 0007265 // Ras protein signal transduction // traceable author statement /// 0008152 // me…	chr3:171320592-171528244 (-) // 99.39 // q26.2	Hs.382865	429	317	339	312	371	570	480	627	403	640	415	550	363	828	75	607	582	485	615	592	479	342	529	457	645	971	582	488	366	286	564	347	288	344	454	538	369	292	89	120	370	381	555
179_at	PMS2L11	postmeiotic segregation increased 2-like 11 pseudogene	ENSG00000186704	0006298 // mismatch repair // inferred from electronic annotation	chr7:76610265-76645172 (+) // 94.12 // q11.23 /// chr7:76112152-76673095 (+) // 93.01 // q11.23	Hs.675888	1769	2443	1941	1998	1947	2593	4304	7896	2041	2220	3363	1993	2127	2011	874	1247	2831	1921	2688	1626	1819	1075	1701	1010	7007	2783	2481	2254	2341	2689	2748	1039	884	1310	3023	2352	3319	1193	1516	1098	2053	1442	1534
1861_at	BAD	BCL2-associated agonist of cell death	ENSG00000002330	0006007 // glucose catabolic process // inferred from electronic annotation /// 0006915 // apoptosis // inferred from electronic annotation /// 0006915 // apoptosis // traceable author statement /// 0006917 // induction of apoptosis // non-traceable author statement /// 0006917 // induction of apoptosis // inferred from electronic annotation /// 0008283 // cell proliferation // inferred from elec…	chr11:64037301-64051883 (-) // 97.38 // q13.1	Hs.370254	506	897	683	725	599	621	731	725	856	500	476	455	532	876	174	773	929	511	621	506	607	209	624	745	694	562	531	809	567	788	971	518	327	450	772	646	648	201	520	154	448	730	508
200000_s_at	PRPF8	PRP8 pre-mRNA processing factor 8 homolog (S. cerevisiae)	ENSG00000174231	0000398 // nuclear mRNA splicing, via spliceosome // not recorded /// 0000398 // nuclear mRNA splicing, via spliceosome // inferred from electronic annotation /// 0006397 // mRNA processing // inferred from electronic annotation /// 0006397 // mRNA processing // traceable author statement /// 0007601 // visual perception // inferred from electronic annotation /// 0008380 // RNA splicing // tracea…	chr17:1553923-1588100 (-) // 99.2 // p13.3	Hs.181368	6237	2942	6438	7553	6020	8919	2483	2503	2309	8618	6386	5050	8022	3844	4633	5872	5779	4678	4916	8103	5608	5327	6330	8942	4417	6030	4751	2668	5021	5925	3630	11988	6172	5587	7762	3124	2717	2430	2354	3380	4643	6077	10593
200001_at	CAPNS1	calpain, small subunit 1	ENSG00000126247	0006508 // proteolysis // inferred from electronic annotation /// 0008284 // positive regulation of cell proliferation // traceable author statement	chr19:36630916-36641255 (+) // 93.37 // q12	Hs.515371	14821	17349	15581	13705	14154	13049	17893	18358	16100	9035	13573	8901	13913	10463	6327	22456	15147	18103	12273	7881	13215	10061	13663	10327	17609	9862	11448	13076	10965	22551	9895	7869	6215	15260	12399	11330	13411	2653	4128	6198	8607	15422	14833
200002_at	RPL35	ribosomal protein L35	ENSG00000136942	0006412 // translation // inferred from electronic annotation /// 0006412 // translation // traceable author statement /// 0006414 // translational elongation // not recorded	chr1:237144615-237145042 (+) // 94.0 // q43 /// chr6:34231047-34231471 (-) // 94.46 // p21.31 /// chr7:66071690-66072108 (-) // 92.61 // q11.21 /// chr9:127620162-127624207 (-) // 97.46 // q33.3	Hs.182825	33854	19548	24145	31403	23586	29370	27054	24195	23421	25005	20452	21571	19176	19492	23168	40869	20788	33901	28841	29730	32891	35007	20085	27264	18904	20568	20920	25497	20610	22618	27600	34126	45918	31292	31018	26805	27730	18322	15467	21636	20564	21150	37030
200003_s_at	RPL28	ribosomal protein L28	ENSG00000108107	0006412 // translation // inferred from electronic annotation /// 0006412 // translation // traceable author statement /// 0006414 // translational elongation // not recorded	chr19:55897314-55899740 (+) // 98.56 // q13.33	Hs.652114	39611	32582	31516	37191	25031	38651	36242	32203	45184	31866	27748	23140	25332	23929	25530	45252	25045	34204	34145	30806	40872	40212	26943	34352	24262	30229	23132	35148	22976	30606	27703	44401	55375	33750	29130	32780	32734	19691	16416	20390	22670	25369	39948
200004_at	EIF4G2	eukaryotic translation initiation factor 4 gamma, 2	ENSG00000110321	0006412 // translation // inferred from electronic annotation /// 0006417 // regulation of translation // inferred from electronic annotation /// 0006446 // regulation of translational initiation // inferred from direct assay /// 0006446 // regulation of translational initiation // inferred from electronic annotation /// 0007050 // cell cycle arrest // traceable author statement /// 0008219 // ce…	chr11:10818601-10830471 (-) // 97.46 // p15.3	Hs.183684	14829	17663	17268	20911	21661	22608	20568	21502	18835	20478	11691	19795	15527	19043	21464	22562	20491	16402	24455	20134	21216	21721	17677	19908	13043	15573	17165	18896	16573	17267	23224	11299	14975	23406	12727	24374	21700	18877	12573	22041	20040	21045	24095
200005_at	EIF3D	eukaryotic translation initiation factor 3, subunit D	ENSG00000100353	0001732 // formation of translation initiation complex // inferred from electronic annotation /// 0006412 // translation // inferred from electronic annotation /// 0006413 // translational initiation // inferred by curator /// 0006413 // translational initiation // inferred from direct assay /// 0006413 // translational initiation // inferred from electronic annotation	chr22:36906902-36925183 (-) // 96.01 // q13.1	Hs.55682	11470	6893	13180	10085	10562	10756	10403	7819	9152	10679	12116	11819	8837	4701	15725	14628	11530	11951	10521	14198	19054	13030	11312	16136	9840	11904	10433	12418	12496	9654	10710	17042	14977	9138	8961	6158	6206	8477	7061	9242	9459	11437	14256
200006_at	PARK7	Parkinson disease (autosomal recessive, early onset) 7	ENSG00000116288	0001963 // synaptic transmission, dopaminergic // inferred from electronic annotation /// 0006950 // response to stress // inferred from electronic annotation /// 0006979 // response to oxidative stress // inferred from electronic annotation /// 0007265 // Ras protein signal transduction // traceable author statement /// 0008344 // adult locomotory behavior // inferred from electronic annotation …	chr1:8022839-8045342 (+) // 95.37 // p36.23	Hs.419640	26229	19912	20008	25609	18430	23221	17798	19575	18758	20352	19575	26928	22951	16773	25342	19123	20534	26950	20441	21865	22739	28330	21707	21774	17605	15390	18565	19440	19256	19081	17541	24215	33271	21676	23406	14904	22878	16515	20347	26682	18355	19513	24102
200007_at	SRP14	signal recognition particle 14kDa (homologous Alu RNA binding protein)	ENSG00000140319	0006613 // cotranslational protein targeting to membrane // traceable author statement /// 0006614 // SRP-dependent cotranslational protein targeting to membrane // inferred from electronic annotation /// 0042493 // response to drug // inferred from direct assay /// 0045047 // protein targeting to ER // inferred from mutant phenotype /// 0045900 // negative regulation of translational elongation …	chr15:40328242-40331336 (-) // 87.93 // q15.1	Hs.533732	21022	11853	15639	21147	16804	16581	14814	13692	10653	16537	13087	15562	16625	13520	15521	17933	16899	14399	25143	19006	17213	19747	15460	20695	13039	12569	11364	18505	12581	15560	22004	13977	16873	20670	21187	21593	20775	11219	13065	19691	14437	14810	19394
200008_s_at	GDI2	GDP dissociation inhibitor 2	ENSG00000057608	0007165 // signal transduction // traceable author statement /// 0007264 // small GTPase mediated signal transduction // inferred from electronic annotation /// 0015031 // protein transport // inferred from electronic annotation /// 0043087 // regulation of GTPase activity // inferred from electronic annotation	chr1:72740233-72740831 (+) // 41.87 // p31.1 /// chr10:5807948-5855215 (-) // 96.95 // p15.1	Hs.299055	6363	7147	8312	7324	6153	7622	4620	5322	8534	10355	8105	6057	10288	6696	3316	9032	7600	7854	8340	6677	7813	11452	10149	13398	5402	6751	4804	4298	6618	4617	4924	7266	12437	6562	3751	7216	4492	1205	2893	3187	9877	6682	9592
200009_at	GDI2	GDP dissociation inhibitor 2	ENSG00000057608	0007165 // signal transduction // traceable author statement /// 0007264 // small GTPase mediated signal transduction // inferred from electronic annotation /// 0015031 // protein transport // inferred from electronic annotation /// 0043087 // regulation of GTPase activity // inferred from electronic annotation	chr10:5807185-5855373 (-) // 99.34 // p15.1	Hs.299055	11273	10720	12039	12440	10581	11723	8790	9988	16182	15234	11396	10478	15388	9825	18251	11409	11440	14460	10684	11505	11975	15734	15249	16896	8018	10223	7596	6136	11112	8119	8050	11862	16691	11853	5920	10867	8801	9647	16598	19348	13941	11129	12578
200010_at	RPL11	ribosomal protein L11	ENSG00000142676	0006350 // transcription // inferred from electronic annotation /// 0006357 // regulation of transcription from RNA polymerase II promoter // inferred from electronic annotation /// 0006357 // regulation of transcription from RNA polymerase II promoter // traceable author statement /// 0006364 // rRNA processing // inferred from mutant phenotype /// 0006368 // RNA elongation from RNA polymerase I…	chr1:24019097-24022913 (+) // 97.29 // p36.11	Hs.15535	35216	27105	22175	34499	20764	34655	27152	27621	26937	27796	24068	28107	24484	21885	25717	39696	23343	34682	30043	31858	37253	39118	24013	29087	21171	22218	22148	31255	25067	29874	21353	41486	49385	29982	31967	33699	31482	18910	17276	24759	22765	22253	36281
200011_s_at	ARF3	ADP-ribosylation factor 3	ENSG00000134287	0006810 // transport // inferred from electronic annotation /// 0007264 // small GTPase mediated signal transduction // inferred from electronic annotation /// 0015031 // protein transport // inferred from electronic annotation /// 0016192 // vesicle-mediated transport // inferred from electronic annotation	chr12:49329991-49351310 (-) // 98.47 // q13.13	Hs.119177	6077	9058	9000	4340	5306	5108	6903	7764	7613	5506	17760	8598	7085	7742	7188	5461	8159	7785	3181	3950	5264	4393	11056	6805	7171	6011	5859	7756	10200	5180	6365	2637	5334	3711	5549	5967	5766	4856	4811	9592	10334	8557	8829
200012_x_at	RPL21	ribosomal protein L21	ENSG00000122026 /// ENSG00000213860 /// ENSG00000220842	0006412 // translation // inferred from electronic annotation /// 0006412 // translation // traceable author statement /// 0006414 // translational elongation // not recorded	chr1:22234557-22235107 (+) // 93.59 // p36.12 /// chr11:9681951-9682503 (+) // 95.37 // p15.4 /// chr13:27827898-27830700 (+) // 93.95 // q12.3 /// chr12:77054151-77054708 (+) // 93.06 // q21.2 /// chr17:3568480-3569034 (+) // 94.66 // p13.3 /// chr4:19815355-19815892 (+) // 92.17 // p15.31 /// chr7:20042354-20042909 (+) // 97.15 // p15.3 /// chr8:34731644-34732194 (+) // 94.31 // p12 /// chr10:1…	Hs.381123	29184	23785	20752	27027	20713	25603	24619	23716	25415	23583	18358	23596	18176	15226	24850	37707	21254	27325	25749	26974	31980	30220	19616	25631	16060	17554	18143	25783	18936	27858	22106	34740	42928	21415	27017	28763	24892	31621	12242	23743	19732	20595	27117
200013_at	RPL24	ribosomal protein L24	ENSG00000114391 /// ENSG00000181524	0000027 // ribosomal large subunit assembly // inferred from electronic annotation /// 0006412 // translation // inferred from electronic annotation /// 0006412 // translation // traceable author statement /// 0006414 // translational elongation // not recorded /// 0010458 // exit from mitosis // inferred from electronic annotation /// 0021554 // optic nerve development // inferred from electroni…	chr20:21095330-21095871 (+) // 90.29 // p11.23 /// chr3:195281406-195281944 (+) // 91.01 // q29 /// chr9:72832075-72832622 (+) // 95.14 // q21.12 /// chr3:101399935-101405559 (-) // 99.82 // q12.1	Hs.649475	40349	34770	26300	36446	27290	31655	29232	27318	30912	30050	25871	25531	22295	20391	29500	46633	24742	42317	39800	36143	39853	37755	26212	31473	19062	22620	21429	32438	24061	21270	23277	44827	45231	33959	25756	31121	33170	22110	17140	16771	23950	23595	35599
200014_s_at	HNRNPC	heterogeneous nuclear ribonucleoprotein C (C1/C2)	ENSG00000092199	0000398 // nuclear mRNA splicing, via spliceosome // not recorded /// 0000398 // nuclear mRNA splicing, via spliceosome // inferred by curator /// 0006397 // mRNA processing // inferred from electronic annotation /// 0008380 // RNA splicing // traceable author statement /// 0008380 // RNA splicing // inferred from electronic annotation	chr15:79528586-79530214 (+) // 92.2 // q25.2 /// chr16:11336392-11338473 (+) // 90.94 // p13.13 /// chr2:190787974-190789604 (+) // 96.4 // q32.2 /// chr1:13182330-13183960 (-) // 90.58 // p36.21 /// chr11:84729850-84732812 (-) // 91.42 // q14.1 /// chr14:21678714-21737507 (-) // 98.86 // q11.2	Hs.508848	8569	5078	8230	8324	7819	11944	8866	9394	7176	12564	8607	10897	10533	10096	12396	6946	11227	9336	11484	11264	9852	12388	11801	14528	10014	8528	9776	9185	8912	8374	11073	9969	10222	8625	9693	10447	6658	9547	9702	8860	8035	9023	9993
200015_s_at	2010-09-02	septin 2	ENSG00000168385	0002036 // regulation of L-glutamate transport // inferred from electronic annotation /// 0007049 // cell cycle // inferred from electronic annotation /// 0007067 // mitosis // inferred from electronic annotation /// 0031175 // neuron projection development // inferred from electronic annotation /// 0032880 // regulation of protein localization // inferred from electronic annotation /// 0051301 /…	chr2:242254784-242293439 (+) // 99.91 // q37.3	Hs.716403	6358	9983	12129	7105	12137	11878	9802	10290	12396	8899	11977	12866	12422	13183	13575	11218	12361	12615	13724	16048	12007	7427	10569	7533	11815	8834	9416	13269	12170	5844	5858	11060	8351	17274	7405	13807	11845	12162	13395	16569	10632	10176	9794
200016_x_at	HNRNPA1	heterogeneous nuclear ribonucleoprotein A1	ENSG00000135486	0000398 // nuclear mRNA splicing, via spliceosome // not recorded /// 0000398 // nuclear mRNA splicing, via spliceosome // inferred by curator /// 0006397 // mRNA processing // inferred from electronic annotation /// 0006397 // mRNA processing // traceable author statement /// 0006405 // RNA export from nucleus // inferred by curator /// 0006405 // RNA export from nucleus // traceable author stat…	chr11:74065416-74067474 (+) // 81.18 // q13.4 /// chr12:54674487-54679030 (+) // 95.7 // q13.2 /// chr13:53216568-53217917 (+) // 65.74 // q21.1 /// chr16:51679666-51681027 (+) // 66.31 // q12.2 /// chr2:201927748-201929483 (+) // 86.72 // q33.1 /// chr3:39376428-39378143 (+) // 81.23 // p22.1 /// chr7:84612810-84614155 (+) // 64.22 // q21.11 /// chr8:82719934-82721677 (+) // 92.54 // q21.13 /// …	Hs.546261	36093	28673	22751	33561	23149	35432	28181	29497	28456	32665	22130	24194	22134	19380	28905	31166	24380	26927	34845	32384	36288	38188	22599	30342	19888	21013	22146	30445	23463	31625	34537	40378	41270	34054	31546	33159	29060	31759	19208	28173	24792	24568	38404
200017_at	RPS27A	ribosomal protein S27a	ENSG00000143947	0006412 // translation // inferred from electronic annotation /// 0006412 // translation // inferred by curator /// 0006414 // translational elongation // not recorded /// 0007049 // cell cycle // traceable author statement /// 0007411 // axon guidance // traceable author statement /// 0016567 // protein ubiquitination // inferred from direct assay /// 0030433 // ER-associated protein catabolic p…	chr1:192685274-192685813 (+) // 93.89 // q31.3 /// chr17:10162040-10162579 (+) // 93.7 // p13.1 /// chr2:55459823-55462744 (+) // 99.63 // p16.1 /// chr20:17497460-17497986 (+) // 90.0 // p12.1 /// chr6:113902664-113903200 (+) // 94.81 // q22.1 /// chr7:156985023-156985556 (+) // 93.33 // q36.3 /// chr16:61089318-61089842 (-) // 95.37 // q21	Hs.546292	35683	38053	30320	32488	26763	32618	32044	28960	39845	30368	27529	28846	26570	23621	29188	49772	28755	28431	39847	38785	39771	45426	27289	31862	24989	26112	27558	35630	25817	40753	25191	41628	49378	38529	36026	37655	34330	25548	28245	28568	29145	26829	43981
200018_at	RPS13	ribosomal protein S13	ENSG00000110700	0006412 // translation // inferred from electronic annotation /// 0006412 // translation // inferred by curator /// 0006414 // translational elongation // not recorded /// 0033119 // negative regulation of RNA splicing // inferred from direct assay	chr15:52387473-52387986 (+) // 90.19 // q21.3 /// chr1:53237826-53238346 (-) // 95.85 // p32.3 /// chr11:17095940-17099220 (-) // 99.43 // p15.1	Hs.446588	34995	34530	27823	34949	25495	33669	23525	28683	29723	30674	22540	28411	24396	23251	27898	46029	27330	28721	38311	37160	38650	41305	25175	30603	18623	24255	25828	33335	24549	34338	36294	37417	48468	34376	26121	34358	30948	30582	36220	26080	27083	25101	42715
200019_s_at	FAU	Finkel-Biskis-Reilly murine sarcoma virus (FBR-MuSV) ubiquitously expressed	ENSG00000149806	0006412 // translation // inferred from electronic annotation /// 0006412 // translation // inferred by curator /// 0006414 // translational elongation // not recorded	chr11:64888102-64889609 (-) // 97.88 // q13.1 /// chr18:72057065-72057594 (-) // 89.77 // q23	Hs.387208	28888	24338	16940	28679	17327	23326	16208	16084	25828	25291	19704	23257	22229	21798	31947	36442	23346	22570	29801	25944	25167	35076	24223	30077	18656	20473	17298	26310	25317	17738	32002	24804	43474	19227	19567	23665	23087	24021	15633	23622	23201	23810	37987
200020_at	TARDBP	TAR DNA binding protein	ENSG00000120948	0006350 // transcription // inferred from electronic annotation /// 0006366 // transcription from RNA polymerase II promoter // traceable author statement /// 0006397 // mRNA processing // inferred from electronic annotation /// 0007067 // mitosis // traceable author statement /// 0008219 // cell death // inferred from electronic annotation /// 0008380 // RNA splicing // inferred from electronic …	chr1:11072728-11084101 (+) // 99.02 // p36.22 /// chr13:60848853-60851950 (+) // 90.7 // q21.31	Hs.300624	7096	4133	6002	6376	6993	7305	6360	8142	6930	9733	7920	9143	9463	9422	9960	5550	9246	6016	7864	9998	4208	8536	8017	9202	7078	6951	7557	4335	7528	4347	8289	6294	7846	8911	7915	6541	6900	7104	12138	7985	5794	6925	6592
200021_at	CFL1	cofilin 1 (non-muscle)	ENSG00000172757	0000910 // cytokinesis // inferred from electronic annotation /// 0001755 // neural crest cell migration // inferred from electronic annotation /// 0001842 // neural fold formation // inferred from electronic annotation /// 0006468 // protein amino acid phosphorylation // inferred from electronic annotation /// 0006916 // anti-apoptosis // traceable author statement /// 0006928 // cell motion // …	chr11:65622307-65625621 (-) // 98.96 // q13.1 /// chr5:68608697-68609750 (-) // 90.84 // q13.2	---	36950	27359	23431	33307	22687	30700	31046	27022	33240	28776	19683	23219	21288	20699	26658	27875	22575	32449	36298	31878	32242	30229	21146	25526	20201	21099	21734	29221	22962	30350	32296	22696	34212	27364	31648	29958	29341	57166	41823	27595	22654	21722	37205
200022_at	RPL18	ribosomal protein L18	ENSG00000063177	0006412 // translation // inferred from electronic annotation /// 0006412 // translation // traceable author statement /// 0006414 // translational elongation // not recorded	chr16:76268919-76269536 (-) // 90.16 // q23.1 /// chr19:49118588-49121135 (-) // 96.03 // q13.31	Hs.515517	35452	24221	23500	31078	23203	35136	30399	28192	19729	25002	24632	23831	18803	18641	20705	47129	20843	34631	25542	29224	32204	38972	25572	30232	18698	21084	19893	30939	19396	25817	28737	42523	47848	26910	26700	27739	32339	13692	12617	17779	19485	20882	39861
200023_s_at	EIF3F	eukaryotic translation initiation factor 3, subunit F	ENSG00000175390	0006412 // translation // inferred from electronic annotation /// 0006413 // translational initiation // inferred by curator /// 0006413 // translational initiation // inferred from direct assay	chr11:8008893-8017711 (+) // 90.74 // p15.4 /// chr2:58478568-58479802 (+) // 89.68 // p16.1	Hs.516023	15508	15600	16153	17342	14765	15194	7143	14865	10040	11992	6927	13696	10800	11946	18661	20194	12493	12179	15474	15691	18903	13647	9312	16304	7763	12026	9526	10704	10601	11286	12341	19451	20287	11888	5902	18242	16481	15887	13758	16991	13160	16262	22431
200024_at	RPS5	ribosomal protein S5	---	0006412 // translation // inferred from electronic annotation /// 0006412 // translation // inferred by curator /// 0006412 // translation // inferred from genetic interaction /// 0006412 // translation // non-traceable author statement /// 0006413 // translational initiation // inferred by curator /// 0006414 // translational elongation // not recorded /// 0006450 // regulation of translational …	chr19:58898670-58906170 (+) // 98.87 // q13.41 /// chr6:116579618-116580306 (-) // 91.49 // q22.1	Hs.378103	30297	21760	22135	27226	17759	27383	26163	23392	31886	20025	18433	17510	18244	15719	18848	36073	18030	27932	25877	24829	30287	31970	19043	25407	15409	18127	17439	23297	17702	20332	26435	32910	39870	24547	25753	26740	24462	12261	11799	15944	17306	17977	31289
200025_s_at	RPL27	ribosomal protein L27	ENSG00000131469	0006412 // translation // inferred from electronic annotation /// 0006412 // translation // non-traceable author statement /// 0006414 // translational elongation // not recorded	chr17:41150759-41154969 (+) // 94.54 // q21.31	Hs.514196	37969	30517	27545	34735	24591	33518	30445	26210	27390	28338	23660	23289	24053	21811	32023	51666	26812	35662	38527	33810	39659	42560	24512	33076	22344	24352	25050	35340	25418	35552	34755	39704	49073	35328	35429	37210	30851	33950	24646	31095	26343	25745	41373
200026_at	RPL34	ribosomal protein L34	---	0006412 // translation // inferred from electronic annotation /// 0006412 // translation // traceable author statement /// 0006414 // translational elongation // not recorded	chr1:168179841-168180218 (+) // 90.05 // q24.2 /// chr1:200832917-200833297 (+) // 91.58 // q32.1 /// chr17:25601112-25601523 (+) // 93.37 // q11.2 /// chr4:109543104-109546385 (+) // 96.68 // q25 /// chr13:25562691-25563083 (-) // 92.35 // q12.13 /// chr13:50935533-50935917 (-) // 91.07 // q14.3 /// chr19:22551385-22551774 (-) // 90.56 // p12 /// chr6:5788563-5788952 (-) // 91.84 // p25.1 /// ch…	Hs.438227	37148	29589	26457	35121	18326	28670	22759	24533	18140	27279	20181	22675	18752	13590	27855	43176	18414	25929	32202	30089	40999	38673	20089	29309	14386	19024	15351	32640	21403	13041	14910	39998	48044	28289	15329	34320	29529	21102	16723	24386	21891	19584	31799
200027_at	NARS	asparaginyl-tRNA synthetase	ENSG00000134440	0006412 // translation // inferred from electronic annotation /// 0006418 // tRNA aminoacylation for protein translation // inferred from electronic annotation /// 0006421 // asparaginyl-tRNA aminoacylation // inferred from electronic annotation /// 0006422 // aspartyl-tRNA aminoacylation // inferred from electronic annotation	chr18:55267895-55289013 (-) // 99.37 // q21.32	Hs.465224	11138	15526	8765	8711	6992	21468	5614	7037	7519	8618	11507	16717	10374	11896	14489	13359	13026	12219	11359	7138	20515	13473	7945	7244	10364	8052	15926	12057	9997	12881	16486	15897	11329	9831	16899	9940	7513	9157	13349	16561	11201	5531	6252
200028_s_at	STARD7	StAR-related lipid transfer (START) domain containing 7	ENSG00000084090	---	chr2:96850604-96874508 (-) // 95.78 // q11.2	Hs.469331	6676	5039	10020	10483	12542	12297	10285	13441	10040	12448	12621	13735	13638	12326	12326	8466	11077	9096	10170	11859	4064	10294	13429	12371	9019	10683	11927	9189	14183	12486	8940	11014	11024	12245	10132	8479	10311	7691	13308	13300	13523	10878	10070
200029_at	RPL19	ribosomal protein L19	ENSG00000108298	0006412 // translation // inferred from electronic annotation /// 0006412 // translation // traceable author statement /// 0006414 // translational elongation // not recorded	chr17:37356570-37360980 (+) // 99.86 // q21.2 /// chr2:131051367-131052095 (+) // 86.25 // q21.1 /// chr5:177482577-177483269 (+) // 96.42 // q35.3 /// chr5:31053646-31054342 (+) // 90.26 // p13.3 /// chrX:150161946-150162643 (+) // 93.55 // q28 /// chrX:44508347-44509044 (+) // 90.69 // p11.3 /// chr10:122892529-122893264 (-) // 90.4 // q26.12 /// chr7:102781716-102782413 (-) // 94.27 // q22.1	Hs.381061	35415	27552	24369	33420	19158	31609	26227	24742	28254	29200	20730	18136	19019	16758	25651	40790	21965	30910	31843	27498	36636	35530	19331	29673	18141	21299	20213	28922	21478	29817	27436	39994	46560	27245	25472	30422	27790	23807	20524	22663	21681	22138	36769
200030_s_at	SLC25A3	solute carrier family 25 (mitochondrial carrier; phosphate carrier), member 3	ENSG00000075415	0006091 // generation of precursor metabolites and energy // traceable author statement /// 0006810 // transport // traceable author statement /// 0006810 // transport // inferred from electronic annotation /// 0055085 // transmembrane transport // inferred from electronic annotation	chr12:98987474-98995485 (+) // 98.42 // q23.1	Hs.290404	26934	22117	22552	28212	15050	26101	22002	20586	18063	22877	16597	20373	18456	16390	22119	26317	19940	28443	21839	24015	26502	27319	19875	23703	15257	14608	17730	19885	18786	22524	26686	18929	26463	22233	22463	21635	23931	16245	17552	22373	19852	17339	25273
200031_s_at	RPS11	ribosomal protein S11	ENSG00000142534	0006412 // translation // inferred from electronic annotation /// 0006412 // translation // inferred by curator /// 0006412 // translation // non-traceable author statement /// 0006414 // translational elongation // not recorded	chr12:133402276-133402823 (+) // 95.58 // /// chr19:50000448-50002944 (+) // 94.66 // q13.32	Hs.433529	42439	34835	28882	44553	30100	41515	38179	35046	42615	31887	27126	27369	22996	24924	27157	54892	27214	40086	43455	34951	43098	49452	27154	33562	23512	23387	24921	37538	23736	31993	35983	46327	58783	37461	36862	39159	34964	20873	18563	25699	26329	26090	47809
200032_s_at	RPL9	ribosomal protein L9	ENSG00000163682 /// ENSG00000238103	0006412 // translation // inferred from electronic annotation /// 0006412 // translation // traceable author statement /// 0006414 // translational elongation // not recorded	chr14:35731638-35732338 (+) // 90.87 // q13.3 /// chr15:82664414-82665118 (-) // 98.74 // q25.2 /// chr15:83040955-83041659 (-) // 98.74 // q25.3 /// chr15:66671575-66672261 (-) // 92.13 // q23 /// chr19:30447214-30447916 (-) // 93.4 // q12 /// chr4:39455751-39460537 (-) // 99.72 // p14 /// chrX:23854760-23855463 (-) // 98.46 // p22.11	Hs.513083	43652	35313	30487	40017	27628	38384	28259	25297	40584	34238	27414	29945	26901	21157	33304	51673	28022	35336	45975	38417	42410	48503	25922	34110	23019	25678	28390	38292	26893	33379	28263	47102	58407	36466	28790	39576	38292	43051	27882	26524	27437	26631	46274
200033_at	DDX5	DEAD (Asp-Glu-Ala-Asp) box polypeptide 5	ENSG00000108654	0006397 // mRNA processing // inferred from electronic annotation /// 0008380 // RNA splicing // inferred from electronic annotation /// 0016049 // cell growth // non-traceable author statement /// 0045941 // positive regulation of transcription // inferred from electronic annotation	chr17:62495739-62502407 (-) // 99.57 // q24.2	Hs.279806	17235	15318	13521	14020	14266	21630	17106	15759	17010	21614	13470	15962	15816	14311	18279	21747	17760	16680	18167	14680	18625	17524	21007	20227	13176	16209	16048	20499	16860	15081	18933	11508	16955	22159	16405	20920	13482	13947	13507	17598	16558	16419	23361
200034_s_at	RPL6	ribosomal protein L6	ENSG00000089009	0006355 // regulation of transcription, DNA-dependent // traceable author statement /// 0006412 // translation // inferred from electronic annotation /// 0006412 // translation // traceable author statement /// 0006414 // translational elongation // not recorded	chr1:241995213-241996122 (+) // 90.17 // q44 /// chr12:83545089-83545998 (+) // 90.17 // q21.31 /// chr4:66439157-66440079 (+) // 97.52 // q13.2 /// chr7:137406713-137407632 (+) // 97.08 // q34 /// chr12:112842994-112847416 (-) // 99.68 // q24.21 /// chr18:6462109-6463028 (-) // 98.27 // p11.31 /// chr7:63601888-63602798 (-) // 93.63 // q11.21	Hs.528668	32607	22986	22788	29236	18642	27958	24838	24232	29438	23754	19943	23274	21027	19113	24515	36333	21466	31179	29547	28655	31681	35984	25450	27385	18867	21823	20935	30431	23506	28401	28591	34378	40502	28963	30983	35097	27791	22500	18567	20720	21674	20347	33356
200035_at	DULLARD	dullard homolog (Xenopus laevis)	ENSG00000175826	0006470 // protein amino acid dephosphorylation // inferred from direct assay /// 0006998 // nuclear envelope organization // inferred from direct assay	chr3:113604115-113605474 (+) // 96.39 // q13.2 /// chr17:7146912-7154644 (-) // 98.23 // p13.1	Hs.513913	2577	2808	3525	3354	1675	2456	900	1181	1360	1857	2133	1807	2973	2669	3273	2686	3525	2304	2152	3525	2819	1792	2015	2573	4445	3203	1616	1713	3609	2031	1241	2746	4053	1995	3358	1777	1513	1534	1569	1874	1672	2344	4058
200036_s_at	RPL10A	ribosomal protein L10a	ENSG00000198755	0006396 // RNA processing // inferred from electronic annotation /// 0006412 // translation // inferred from electronic annotation /// 0006414 // translational elongation // not recorded /// 0009653 // anatomical structure morphogenesis // traceable author statement	chr6:35436196-35438558 (+) // 99.86 // p21.31 /// chr8:48068725-48069422 (+) // 95.71 // q11.1 /// chr16:85849451-85850150 (-) // 90.29 // q24.2 /// chr3:61728097-61728795 (-) // 97.86 // p14.2 /// chr4:15732552-15733258 (-) // 87.86 // p15.32 /// chr5:86180026-86180710 (-) // 92.43 // q14.3	Hs.148340	21778	18527	14767	16805	13359	20200	14405	17926	12367	17473	15133	13929	15618	12708	21784	25192	15785	18357	17519	17082	27215	25203	19826	24815	8643	15921	11717	19566	15477	12931	12807	30775	35524	15029	13376	18816	18688	13392	10416	18251	17599	16654	24492
200037_s_at	CBX3	chromobox homolog 3 (HP1 gamma homolog, Drosophila)	ENSG00000122565	0006333 // chromatin assembly or disassembly // inferred from electronic annotation /// 0006338 // chromatin remodeling // non-traceable author statement /// 0006350 // transcription // inferred from electronic annotation /// 0016481 // negative regulation of transcription // inferred from direct assay /// 0016568 // chromatin modification // inferred from electronic annotation /// 0045449 // reg…	chr7:26241400-26252967 (+) // 95.42 // p15.2 /// chr6:116773050-116774801 (-) // 90.5 // q22.1	Hs.381189	13461	13624	13195	12141	12718	14156	13896	12617	9218	14251	16005	21473	17245	16418	14558	10184	16153	11051	16888	18438	10410	12940	15977	12070	18379	19112	19866	10531	15011	11874	20958	15881	10680	15885	13639	16209	12287	16146	20274	14499	17527	16658	13933
200038_s_at	RPL17	ribosomal protein L17	ENSG00000175333 /// ENSG00000215472 /// ENSG00000226084	0006412 // translation // inferred from electronic annotation /// 0006414 // translational elongation // not recorded /// 0043123 // positive regulation of I-kappaB kinase/NF-kappaB cascade // inferred from mutant phenotype	chr1:109534888-109535487 (+) // 77.14 // p13.3 /// chr1:77594783-77595382 (+) // 77.14 // p31.1 /// chr1:87250585-87251179 (+) // 74.81 // p22.3 /// chr1:26781095-26781693 (-) // 74.29 // p36.11 /// chr10:120631531-120632129 (-) // 75.58 // q26.11 /// chr10:95043731-95044330 (-) // 74.55 // q23.33 /// chr15:71633467-71634066 (-) // 76.49 // q24.1 /// chr18:47014859-47018079 (-) // 93.77 // q21.2 …	Hs.485090	36176	29560	23706	39119	19214	39010	25892	30674	30581	31400	25937	29881	27287	23145	29586	45546	29217	33839	32416	30014	44320	36884	23387	30142	21803	26331	29657	28828	25145	28797	38235	41414	51311	36572	34719	34643	31751	25149	30112	27517	24692	21927	31251
200039_s_at	PSMB2	proteasome (prosome, macropain) subunit, beta type, 2	ENSG00000126067	0010243 // response to organic nitrogen // inferred from electronic annotation /// 0014070 // response to organic cyclic substance // inferred from electronic annotation /// 0031145 // anaphase-promoting complex-dependent proteasomal ubiquitin-dependent protein catabolic process // not recorded /// 0051436 // negative regulation of ubiquitin-protein ligase activity during mitotic cell cycle // no…	chr1:36068740-36107063 (-) // 100.0 // p34.3	Hs.471441	17155	13229	15657	18276	10457	12434	15692	11339	13240	15251	13745	17460	16144	13369	14596	10324	12229	18216	12882	15062	8864	21895	12629	18945	11244	8452	12922	12919	12905	11880	9499	14556	14358	19049	11232	12956	15303	10166	10884	19536	9560	12366	12126
200040_at	KHDRBS1	KH domain containing, RNA binding, signal transduction associated 1	ENSG00000121774	0000086 // G2/M transition of mitotic cell cycle // inferred from sequence or structural similarity /// 0006350 // transcription // inferred from electronic annotation /// 0006397 // mRNA processing // traceable author statement /// 0007049 // cell cycle // inferred from electronic annotation /// 0007050 // cell cycle arrest // traceable author statement /// 0007165 // signal transduction // trac…	chr1:32479490-32509472 (+) // 98.92 // p35.1	Hs.709204	11182	9167	8359	11071	7098	14671	8752	10084	8461	14187	10266	14303	12408	12403	9928	11136	10145	10014	10637	11295	7467	12580	10821	14846	10478	10137	9286	9754	10475	12468	10330	13029	10310	13070	11293	11946	10148	7330	11645	7933	10521	8600	12337
200041_s_at	BAT1	HLA-B associated transcript 1	ENSG00000198563 /// ENSG00000215425 /// ENSG00000225073 /// ENSG00000225859 /// ENSG00000229496 /// ENSG00000230624 /// ENSG00000235439 /// ENSG00000237889	0000398 // nuclear mRNA splicing, via spliceosome // inferred from genetic interaction /// 0006397 // mRNA processing // inferred from electronic annotation /// 0006406 // mRNA export from nucleus // inferred from genetic interaction /// 0006406 // mRNA export from nucleus // inferred from direct assay /// 0008380 // RNA splicing // inferred from electronic annotation /// 0046784 // intronless vi…	chr6:31498022-31509756 (-) // 98.67 // p21.33	Hs.254042	12525	10507	11906	22231	14453	22031	12845	15517	8547	16570	16747	17270	19802	18000	15571	21334	15314	20623	18839	21504	14586	18990	17510	23147	12834	11553	11549	14056	13856	16473	17629	18687	15051	14235	16581	14889	11831	6329	8091	13001	14328	12734	19175
200042_at	C22orf28	chromosome 22 open reading frame 28	ENSG00000100220	0007160 // cell-matrix adhesion // non-traceable author statement /// 0034446 // substrate adhesion-dependent cell spreading // non-traceable author statement	chr22:32783566-32808218 (-) // 100.0 // q12.3	Hs.474643	3121	2780	4920	4791	3447	4841	3483	3972	3972	4444	3254	3491	3744	2326	4607	4983	5286	4191	5243	5035	3561	5141	4307	5352	3353	5563	2764	3027	3084	3461	5211	3764	3807	3492	2903	3498	2789	3401	4004	2774	2978	4305	5818
200043_at	ERH	enhancer of rudimentary homolog (Drosophila)	ENSG00000100632	0006139 // nucleobase, nucleoside, nucleotide and nucleic acid metabolic process // traceable author statement /// 0006213 // pyrimidine nucleoside metabolic process // traceable author statement /// 0007049 // cell cycle // inferred from electronic annotation	chr14:69846845-69865021 (-) // 97.55 // q24.2	Hs.509791	25780	18115	18517	28143	19385	25903	19440	24454	25347	28152	20414	27440	20628	26462	27158	20109	20717	25063	27624	32039	26268	23681	22890	25890	22125	23938	22333	24866	19519	23597	30354	25287	32377	27933	23624	29499	24003	18519	27896	29713	16128	19603	25513
200044_at	SFRS9	splicing factor, arginine/serine-rich 9	ENSG00000111786	0000398 // nuclear mRNA splicing, via spliceosome // not recorded /// 0006376 // mRNA splice site selection // traceable author statement /// 0006397 // mRNA processing // inferred from electronic annotation /// 0006397 // mRNA processing // traceable author statement /// 0008380 // RNA splicing // inferred from electronic annotation	chr12:120899470-120907464 (-) // 88.31 // q24.31	Hs.706889	10878	9215	9085	13242	9025	13213	9826	8966	12616	11968	9500	14655	13772	11038	10259	11886	11496	13835	10902	13386	8839	10360	15188	17423	11806	8340	8690	11547	11679	9897	15500	9871	12479	10925	13280	17100	9036	7553	7889	9742	10068	8677	9917
200045_at	ABCF1	ATP-binding cassette, sub-family F (GCN20), member 1	ENSG00000204574 /// ENSG00000206490 /// ENSG00000225989 /// ENSG00000231129 /// ENSG00000232169 /// ENSG00000236149 /// ENSG00000236342	0006412 // translation // traceable author statement /// 0006954 // inflammatory response // traceable author statement	chr6:30539176-30559088 (+) // 98.44 // p21.33	Hs.655285	4529	3502	3504	5323	7074	3627	3390	4093	5232	4998	4345	3724	7737	6193	5461	3205	5250	1712	8952	7016	4020	7998	5625	5090	4240	4540	3641	4084	4674	5144	6717	5117	3378	3747	5563	5899	3276	6147	6244	8677	4314	3420	3590
200046_at	DAD1	defender against cell death 1	ENSG00000129562	0001824 // blastocyst development // inferred from electronic annotation /// 0006915 // apoptosis // inferred from electronic annotation /// 0006916 // anti-apoptosis // traceable author statement /// 0006916 // anti-apoptosis // inferred from electronic annotation /// 0007584 // response to nutrient // inferred from electronic annotation /// 0018279 // protein amino acid N-linked glycosylation v…	chr14:23033806-23058129 (-) // 97.28 // q11.2	Hs.82890	8033	10247	13260	11212	8720	7830	7790	7764	8755	4089	7664	9183	8390	11132	10886	8759	14268	11749	9393	7680	10640	6469	10554	6455	5768	11292	10319	14978	11502	12117	9250	7788	5734	9629	11990	11558	12381	10197	11354	12564	8549	8687	8954
200047_s_at	YY1	YY1 transcription factor	ENSG00000100811	0006350 // transcription // inferred from electronic annotation /// 0006355 // regulation of transcription, DNA-dependent // inferred from electronic annotation /// 0006357 // regulation of transcription from RNA polymerase II promoter // traceable author statement /// 0009952 // anterior/posterior pattern formation // inferred from electronic annotation /// 0045449 // regulation of transcription…	chr14:100705101-100744804 (+) // 81.02 // q32.31	Hs.388927	6014	9929	6562	8319	11960	11312	10849	12777	14891	16014	14611	13038	11632	16151	9270	8417	13764	11027	10201	14273	7815	6771	14245	10909	14076	13914	10824	13170	12732	11337	11105	7508	6020	11907	9772	9022	8559	8288	14045	13555	10063	10704	7083
200048_s_at	JTB	jumping translocation breakpoint	ENSG00000143543	---	chr1:153946987-153950160 (-) // 100.0 // q22	Hs.6396	11619	9995	11325	11000	11724	10181	10127	10613	13125	11279	16447	10569	10570	11923	10515	10689	10084	12438	10084	19920	8145	12718	16555	10913	8864	10399	23096	13245	11816	6449	14402	11265	12672	7666	16614	12675	12781	5863	9925	14762	17146	10425	12604
200049_at	MYST2	MYST histone acetyltransferase 2	ENSG00000136504	0006260 // DNA replication // inferred from direct assay /// 0006260 // DNA replication // inferred from electronic annotation /// 0006350 // transcription // inferred from electronic annotation /// 0006355 // regulation of transcription, DNA-dependent // traceable author statement /// 0006355 // regulation of transcription, DNA-dependent // inferred from electronic annotation /// 0016568 // chro…	chr17:47866154-47906456 (+) // 98.97 // q22 /// chrX:95226739-95229313 (-) // 71.69 // q21.33	Hs.21907	2291	2827	2461	2384	1797	2046	1485	1954	3242	2818	2538	1557	3367	3518	2886	1760	1816	2507	1612	4082	1126	1586	4297	3032	2087	1766	2175	1185	1935	1819	3183	1671	1439	1701	1869	2241	1326	2286	3073	3055	2406	2107	1404
200050_at	ZNF146	zinc finger protein 146	ENSG00000167635	0006355 // regulation of transcription, DNA-dependent // traceable author statement	chr19:36719647-36729666 (+) // 69.93 // q12	Hs.643436	3914	4742	2776	2986	5036	6271	6218	6653	3764	4630	4962	4741	8950	8270	3613	3664	4205	3556	5048	6271	3348	5525	4945	3937	6758	3912	8498	4551	4965	4484	3752	7894	3641	7721	4790	5944	4359	3065	4848	3239	2579	4416	3342
200051_at	SART1	squamous cell carcinoma antigen recognized by T cells	ENSG00000175467	0006397 // mRNA processing // inferred from electronic annotation /// 0007050 // cell cycle arrest // non-traceable author statement /// 0008380 // RNA splicing // inferred from electronic annotation /// 0008629 // induction of apoptosis by intracellular signals // non-traceable author statement /// 0045585 // positive regulation of cytotoxic T cell differentiation // inferred from direct assay	chr11:65729213-65746565 (+) // 91.3 // q13.1	Hs.502883	1450	984	853	1425	1412	1182	1079	988	1158	1677	1053	1268	1600	1505	2942	1166	1030	1009	1402	2596	1567	1138	1427	3061	1153	1469	1305	1313	1860	1126	1353	1240	1123	809	1229	1292	867	1989	1524	1462	1110	1426	1560
200052_s_at	ILF2	interleukin enhancer binding factor 2, 45kDa	ENSG00000143621	0006350 // transcription // inferred from electronic annotation /// 0006955 // immune response // inferred from electronic annotation /// 0045449 // regulation of transcription // inferred from electronic annotation /// 0045893 // positive regulation of transcription, DNA-dependent // inferred from direct assay	chr1:153634520-153643437 (-) // 95.62 // q22	Hs.75117	11768	6593	11080	10741	9046	12556	7594	7507	8462	15527	16329	10834	14729	12328	7643	7387	10120	8349	15949	23847	7290	12787	13684	15426	7680	9532	16201	11382	7377	6018	14561	13083	7538	12231	17839	12830	12000	3510	6406	6999	10711	7854	11025
200053_at	SPAG7	sperm associated antigen 7	ENSG00000091640	---	chr17:4862522-4871108 (-) // 97.18 // p13.2	Hs.90436	2823	2883	3114	2476	2498	3748	1273	1512	1680	2013	1895	1775	2173	3775	3047	3202	2887	1555	3105	2432	3056	1758	4148	2784	2314	2421	1688	1861	2538	3778	1978	4415	2391	2475	2239	1647	1778	1095	1787	2462	1648	2149	3177
200054_at	ZNF259	zinc finger protein 259	ENSG00000109917	0007165 // signal transduction // traceable author statement /// 0008283 // cell proliferation // traceable author statement	chr11:116649276-116658726 (-) // 94.06 // q23.3	Hs.7165	3404	1428	1175	2530	2097	1380	1609	1184	1065	1082	1406	1107	2218	2806	2653	1418	1894	2090	976	2574	3075	2232	1529	1619	1527	1933	936	1713	1599	2977	1784	1480	1461	1529	3333	978	1413	1950	2150	3243	1819	1825	2131
200055_at	TAF10	TAF10 RNA polymerase II, TATA box binding protein (TBP)-associated factor, 30kDa	ENSG00000166337	0001558 // regulation of cell growth // inferred from electronic annotation /// 0001658 // branching involved in ureteric bud morphogenesis // inferred from electronic annotation /// 0001954 // positive regulation of cell-matrix adhesion // inferred from electronic annotation /// 0006350 // transcription // inferred from electronic annotation /// 0006352 // transcription initiation // inferred fr…	chr11:6632072-6633437 (-) // 91.4 // p15.4	Hs.5158	10627	7287	9421	8929	8365	7079	2537	5408	5293	8007	3429	6836	6349	8605	10218	7867	9165	6544	9239	5624	7218	5494	5626	12069	5054	9732	10378	3974	6305	8138	7631	3857	5333	5394	4844	11684	7589	6332	5897	10411	7730	8978	9232
200056_s_at	C1D	C1D nuclear receptor co-repressor	ENSG00000197223	0006350 // transcription // inferred from electronic annotation /// 0006364 // rRNA processing // inferred from electronic annotation /// 0006915 // apoptosis // inferred from electronic annotation /// 0016481 // negative regulation of transcription // inferred from electronic annotation /// 0045449 // regulation of transcription // inferred from electronic annotation	chr10:32799559-32800709 (-) // 88.91 // p11.22 /// chr2:68269339-68290121 (-) // 91.3 // p14	Hs.602900	2448	3742	2614	1615	2832	2103	2044	1790	3020	3020	2933	2935	4256	3264	3960	1585	3799	1949	2712	2633	2614	3318	2463	2867	4916	2116	2990	2990	3684	3504	2137	2335	1401	3321	3250	3506	3721	2566	1924	3144	3381	3564	1804
200057_s_at	NONO	non-POU domain containing, octamer-binding	ENSG00000147140	0006281 // DNA repair // inferred from electronic annotation /// 0006310 // DNA recombination // inferred from electronic annotation /// 0006350 // transcription // inferred from electronic annotation /// 0006397 // mRNA processing // traceable author statement /// 0006397 // mRNA processing // inferred from electronic annotation /// 0006974 // response to DNA damage stimulus // inferred from ele…	chrX:70503501-70521016 (+) // 89.78 // q13.1 /// chr16:69789321-69791973 (-) // 87.58 // q22.2	Hs.533282	19959	17126	16820	17624	10283	21389	12985	14629	20352	19373	14473	19655	18629	17550	22807	17341	13870	11334	17233	18103	15885	17214	16319	23485	11703	15378	11127	17504	17254	21416	19726	28456	17801	17775	15368	17666	17049	18284	14317	20993	15656	15444	26197
200058_s_at	SNRNP200	small nuclear ribonucleoprotein 200kDa (U5)	ENSG00000144028	0000354 // cis assembly of pre-catalytic spliceosome // inferred by curator /// 0000398 // nuclear mRNA splicing, via spliceosome // not recorded /// 0006397 // mRNA processing // inferred from electronic annotation /// 0008380 // RNA splicing // inferred from direct assay /// 0008380 // RNA splicing // inferred from electronic annotation	chr17:62746521-62747710 (+) // 62.16 // q24.2 /// chr2:96940474-96947651 (-) // 98.49 // q11.2	Hs.246112	6216	4389	8949	7782	9265	9841	6903	7110	7131	10748	11604	8054	11931	8854	4707	7453	8659	5425	7098	7841	3001	8537	8648	12437	7765	8547	9538	9386	9705	8608	4956	12661	5371	10663	8343	10527	5381	4618	6040	4197	8197	7748	7791
200059_s_at	RHOA	ras homolog gene family, member A	ENSG00000067560	0000902 // cell morphogenesis // inferred from electronic annotation /// 0006357 // regulation of transcription from RNA polymerase II promoter // inferred from electronic annotation /// 0007155 // cell adhesion // inferred from electronic annotation /// 0007160 // cell-matrix adhesion // inferred from electronic annotation /// 0007264 // small GTPase mediated signal transduction // inferred from…	chr3:49396929-49449362 (-) // 98.12 // p21.31	Hs.247077	25140	23707	20560	23473	19726	28044	23250	22464	17779	23569	12276	19517	20544	14112	14967	31573	23402	35209	25655	19550	27317	21092	18625	22910	19836	19405	15435	23467	19925	21645	16362	16965	25132	20742	18172	14712	21927	11226	12197	13362	19929	20314	27132
200060_s_at	RNPS1	RNA binding protein S1, serine-rich domain	ENSG00000205937	0000184 // nuclear-transcribed mRNA catabolic process, nonsense-mediated decay // inferred from electronic annotation /// 0000398 // nuclear mRNA splicing, via spliceosome // not recorded /// 0000398 // nuclear mRNA splicing, via spliceosome // non-traceable author statement /// 0006350 // transcription // traceable author statement /// 0006397 // mRNA processing // inferred from electronic annot…	chr4:11370249-11375356 (+) // 89.6 // p15.33 /// chr16:2303123-2318091 (-) // 91.38 // p13.3	Hs.355643	10213	7714	10434	11531	6524	12860	8473	7044	4894	11459	10037	12710	11716	14633	8073	10334	10135	12354	7396	11211	9987	12505	11108	11622	10881	9595	12238	9220	9805	7497	14535	10860	8278	8585	11961	11788	8160	7112	11796	7049	12749	8590	11339
200061_s_at	RPS24	ribosomal protein S24	ENSG00000138326	0006364 // rRNA processing // inferred from mutant phenotype /// 0006412 // translation // inferred by curator /// 0006412 // translation // inferred from electronic annotation /// 0006414 // translational elongation // not recorded /// 0034101 // erythrocyte homeostasis // inferred from mutant phenotype /// 0042274 // ribosomal small subunit biogenesis // inferred from mutant phenotype	chr10:79795108-79800454 (+) // 91.45 // q22.3	Hs.280130	34391	26918	24626	33711	23161	29889	29814	26541	35725	26300	19807	21512	20635	16045	25222	38179	21397	32209	32062	29340	36034	35747	20265	25614	18718	20335	21138	26875	20237	28779	27108	34745	43999	32702	25029	29454	28255	34155	16813	25227	21690	19880	35433
200062_s_at	RPL30	ribosomal protein L30	ENSG00000156482	0006412 // translation // inferred from electronic annotation /// 0006412 // translation // traceable author statement /// 0006414 // translational elongation // not recorded	chr8:99053953-99057752 (-) // 98.74 // q22.1	Hs.400295	41927	31291	30204	39731	29930	36885	34658	32128	37345	31237	23335	26978	25931	23472	31900	52789	26069	37960	40503	35842	45392	44704	24323	35800	19818	25715	26734	38210	25993	39074	35615	46597	58508	36581	38718	37431	35768	27550	25858	29617	27107	26051	43803
200063_s_at	NPM1	nucleophosmin (nucleolar phosphoprotein B23, numatrin)	ENSG00000181163	0000055 // ribosomal large subunit export from nucleus // inferred from electronic annotation /// 0000056 // ribosomal small subunit export from nucleus // inferred from electronic annotation /// 0006334 // nucleosome assembly // inferred from direct assay /// 0006407 // rRNA export from nucleus // inferred from electronic annotation /// 0006884 // cell volume homeostasis // inferred from electro…	chr1:27533333-27535222 (+) // 87.85 // p36.11 /// chr12:9847892-9849144 (+) // 87.55 // p13.31 /// chr5:170814865-170837887 (+) // 91.8 // q35.1 /// chr8:62114840-62116103 (+) // 88.53 // q12.2 /// chr2:198244108-198245703 (-) // 88.38 // q33.1 /// chr5:93018225-93019510 (-) // 89.67 // q15	Hs.557550	33331	27266	22348	32413	20205	29095	24987	25073	31962	22938	20238	20328	20861	15991	26535	37904	22313	33221	32561	31798	34150	38869	19814	26641	18271	19069	19534	24754	21391	28549	32165	34794	47023	29861	27308	26951	30348	37924	32159	22881	21701	21435	34125
200064_at	HSP90AB1	heat shock protein 90kDa alpha (cytosolic), class B member 1	ENSG00000096384	0006457 // protein folding // inferred from electronic annotation /// 0006950 // response to stress // inferred from electronic annotation /// 0006986 // response to unfolded protein // non-traceable author statement /// 0032435 // negative regulation of proteasomal ubiquitin-dependent protein catabolic process // inferred from mutant phenotype /// 0045429 // positive regulation of nitric oxide b…	chr4:88813270-88815273 (+) // 89.59 // q22.1 /// chr4:13338381-13340384 (+) // 83.74 // p15.33 /// chr6:44217242-44221453 (+) // 91.37 // p21.1	Hs.509736	24791	22700	19571	30037	17316	25938	21288	15068	34808	21609	18923	15701	23541	14343	24672	26594	19540	26059	30544	29915	22885	36244	20197	25315	13672	14916	18281	22401	18134	16018	25088	32442	32801	29160	22597	23666	19476	17430	19267	21477	19697	17456	27762
200065_s_at	ARF1	ADP-ribosylation factor 1	ENSG00000143761	0006810 // transport // inferred from electronic annotation /// 0006890 // retrograde vesicle-mediated transport, Golgi to ER // not recorded /// 0007264 // small GTPase mediated signal transduction // inferred from electronic annotation /// 0015031 // protein transport // inferred from electronic annotation /// 0016044 // membrane organization // not recorded /// 0016192 // vesicle-mediated tran…	chr1:228270428-228286824 (+) // 98.52 // q42.13	Hs.286221	20314	9050	18705	12607	13992	11551	14112	10447	18862	11722	17204	16726	13049	15300	8712	16967	15241	17086	16950	14005	16292	17634	13700	13057	14601	14627	14985	14949	15509	12325	13297	17324	11363	11768	11010	14887	19513	5235	8053	8233	16712	10474	14136
200066_at	IK	IK cytokine, down-regulator of HLA II	ENSG00000113141	0006955 // immune response // traceable author statement /// 0007267 // cell-cell signaling // traceable author statement	chr5:140027383-140042064 (+) // 92.23 // q31.3 /// chr2:58687307-58689167 (-) // 83.9 // p16.1	Hs.421245	5760	1769	3336	3670	3415	2732	2317	4535	3765	2750	2879	2129	3265	1994	3073	2348	2395	2258	2060	2312	3927	3739	3054	5348	2839	2677	2293	2434	2709	1931	2882	2880	1541	2680	2099	2941	3702	3324	1703	2741	3731	3947	2223
200067_x_at	SNX3	sorting nexin 3	---	0006810 // transport // inferred from electronic annotation /// 0006897 // endocytosis // traceable author statement /// 0007154 // cell communication // inferred from electronic annotation /// 0015031 // protein transport // inferred from electronic annotation	chr6:108532425-108582464 (-) // 87.64 // q21	Hs.12102	6164	9438	7998	13455	13380	17669	5855	4106	5445	6058	6615	4478	9340	6166	10503	6418	6283	10088	6923	6988	6680	6814	7137	4075	4799	5480	4255	3972	6135	11529	6234	5551	5655	8374	6827	6800	7885	9010	7318	13479	7427	6757	5425
200068_s_at	CANX	calnexin	ENSG00000127022	0006457 // protein folding // inferred from electronic annotation /// 0009306 // protein secretion // traceable author statement	chr5:179126011-179157652 (+) // 92.84 // q35.3	Hs.699155	16830	14820	15425	20443	16018	12803	14468	17952	18868	10124	17178	13145	11901	12396	19282	21983	15812	17314	15107	19569	19463	16064	16576	14399	11561	12863	19214	15757	15125	11635	15811	13638	18580	13019	13944	12057	16946	14493	16663	19421	17146	15858	15367
200069_at	SART3	squamous cell carcinoma antigen recognized by T cells 3	ENSG00000075856	0006396 // RNA processing // inferred from electronic annotation	chr12:108915992-108954940 (-) // 98.25 // q24.11	Hs.584842	2220	1094	1286	2427	1224	1579	1207	1707	758	2815	1950	3463	2900	2952	3139	898	1341	1602	1549	1855	1144	1557	1528	2704	1511	1079	1553	1116	2050	1848	2343	1486	1286	1835	1352	2056	889	1674	1713	2689	1298	1439	1289
200070_at	C2orf24	chromosome 2 open reading frame 24	ENSG00000115649	---	chr2:220036619-220041638 (-) // 98.33 // q35	Hs.4973	1170	2984	1572	2803	1863	2449	1212	1594	1456	3080	2664	2850	2537	2628	2175	2011	1232	1633	1230	1538	1173	1918	3604	2946	1571	1625	1684	1559	1823	1947	1514	2003	2087	1971	2851	1596	1001	3174	3384	2590	4387	2438	2146
200071_at	SMNDC1	survival motor neuron domain containing 1	ENSG00000119953	0000245 // spliceosome assembly // inferred from electronic annotation /// 0006397 // mRNA processing // traceable author statement /// 0006397 // mRNA processing // inferred from electronic annotation /// 0006915 // apoptosis // inferred from electronic annotation /// 0006917 // induction of apoptosis // traceable author statement /// 0008380 // RNA splicing // traceable author statement /// 000…	chr10:112052507-112064697 (-) // 97.4 // q25.2	Hs.632093	3700	3783	3851	5465	2410	4898	3398	3609	3558	4359	3005	3426	7616	3929	8990	2313	3984	3673	3079	5073	5169	3470	4676	4874	5281	4104	5857	2578	3921	2982	2484	3221	2860	4049	3468	3660	3565	5715	8340	4677	3287	3963	3678
200072_s_at	HNRNPM	heterogeneous nuclear ribonucleoprotein M	ENSG00000099783	0000398 // nuclear mRNA splicing, via spliceosome // not recorded /// 0000398 // nuclear mRNA splicing, via spliceosome // inferred by curator /// 0006397 // mRNA processing // inferred from electronic annotation /// 0008380 // RNA splicing // inferred from electronic annotation	chr19:8509650-8553885 (+) // 98.37 // p13.2	Hs.465808	9618	3949	7917	8759	8017	12388	6233	9136	6835	15306	6375	11951	10668	13145	9967	6542	10007	7299	11671	9831	6776	11961	7814	15830	5896	9496	8257	3706	8760	6631	10153	9929	10012	11986	6384	7763	5763	6512	7694	6331	7197	7811	10764
200073_s_at	HNRNPD	heterogeneous nuclear ribonucleoprotein D (AU-rich element RNA binding protein 1, 37kDa)	ENSG00000138668	0000398 // nuclear mRNA splicing, via spliceosome // not recorded /// 0006350 // transcription // inferred from electronic annotation /// 0006355 // regulation of transcription, DNA-dependent // non-traceable author statement /// 0006396 // RNA processing // traceable author statement /// 0006401 // RNA catabolic process // traceable author statement /// 0043488 // regulation of mRNA stability //…	chr4:83275123-83294767 (-) // 80.85 // q21.22	Hs.480073	13190	7089	11901	15333	9558	17947	13072	14629	11197	22448	10538	17024	13306	17056	15385	8097	10042	11749	17018	18073	12008	20057	9256	22985	11234	10825	8827	9388	13243	11372	16526	18610	16976	20178	15192	16012	9715	8722	11228	14449	11179	11616	16063
200074_s_at	RPL14	ribosomal protein L14	ENSG00000139239 /// ENSG00000188846	0006364 // rRNA processing // inferred from mutant phenotype /// 0006412 // translation // inferred from electronic annotation /// 0006412 // translation // traceable author statement /// 0006414 // translational elongation // not recorded /// 0042273 // ribosomal large subunit biogenesis // inferred from mutant phenotype	chr12:63359099-63359795 (+) // 93.58 // q14.2 /// chr3:40499379-40503766 (+) // 93.72 // p22.1	Hs.719095	19623	16682	12178	17856	9796	16553	13643	14536	11034	15501	12601	14304	13784	8007	17480	25607	14517	21589	14129	21824	21980	29233	15618	20896	12005	16711	12592	17200	14281	10880	12295	24586	30671	17855	14702	11957	17478	14084	9818	9454	13824	16011	20336
200075_s_at	GUK1	guanylate kinase 1	ENSG00000143774	0006163 // purine nucleotide metabolic process // inferred from direct assay /// 0006163 // purine nucleotide metabolic process // inferred from electronic annotation	chr1:228327990-228336644 (+) // 97.48 // q42.13	Hs.376933	7002	3676	7328	5453	7079	4780	6300	4556	8025	7333	7999	6361	3826	4373	2963	5382	7055	4742	3501	3612	3749	4614	5521	9531	4676	7369	3478	4163	5961	5877	3845	4577	4000	3057	4590	9445	7032	1332	1672	3512	7745	4093	3802
200076_s_at	C19orf50	chromosome 19 open reading frame 50	ENSG00000105700	---	chr19:18668603-18680184 (+) // 98.68 // p13.11	Hs.369785	5147	3144	2471	3461	2259	3361	2094	1863	2379	2231	1769	1731	3672	2814	3257	3068	3416	2982	2387	3154	2798	4050	3544	4556	2153	3049	2134	1428	2142	2140	2387	5283	2559	3151	2309	2532	2829	1932	2200	1755	1323	2400	2737
200077_s_at	OAZ1	ornithine decarboxylase antizyme 1	---	0006596 // polyamine biosynthetic process // traceable author statement	chr19:2269537-2273302 (+) // 99.26 // p13.3	Hs.446427	25409	20474	21878	26395	19048	21056	18910	17360	25173	23184	16705	21213	15864	18293	20768	30629	20811	27806	31147	22181	26114	30755	17589	22822	15809	19950	19497	19389	19593	22517	26836	22797	32840	26847	23800	22638	18620	15761	13767	19732	19546	19202	28543
200078_s_at	ATP6V0B	ATPase, H+ transporting, lysosomal 21kDa, V0 subunit b	ENSG00000117410	0006810 // transport // inferred from electronic annotation /// 0006811 // ion transport // inferred from electronic annotation /// 0015986 // ATP synthesis coupled proton transport // inferred from electronic annotation /// 0015992 // proton transport // traceable author statement /// 0015992 // proton transport // inferred from electronic annotation	chr1:44440647-44443966 (+) // 95.85 // p34.1	Hs.596514	7901	4640	8346	6842	3743	4729	4449	3918	7338	4424	7882	19480	10372	10741	6252	4989	9295	7721	4876	6132	6617	8169	6622	5231	6361	3723	11711	3734	6502	5043	8994	8884	6361	6386	9308	7118	5579	3369	3854	5264	8733	5804	5626
200079_s_at	KARS	lysyl-tRNA synthetase	ENSG00000065427	0006412 // translation // inferred from electronic annotation /// 0006418 // tRNA aminoacylation for protein translation // inferred from electronic annotation /// 0006430 // lysyl-tRNA aminoacylation // inferred from electronic annotation /// 0006430 // lysyl-tRNA aminoacylation // inferred from direct assay /// 0008033 // tRNA processing // non-traceable author statement /// 0015966 // diadenos…	chr16:75661792-75681563 (-) // 99.9 // q23.1	Hs.3100	14463	8164	13359	12611	20240	12348	8489	9031	5453	11419	11994	7960	10676	6352	9508	9062	9671	13141	8550	12336	14426	15723	14720	16515	13593	10762	8188	13407	12005	8708	6288	17711	13581	9676	10605	12946	9500	4987	7913	7455	13358	8861	26050
200080_s_at	H3F3A /// H3F3B /// LOC440926	H3 histone, family 3A /// H3 histone, family 3B (H3.3B) /// H3 histone, family 3A pseudogene	ENSG00000163041	0006334 // nucleosome assembly // inferred from electronic annotation	chr1:226250427-226259702 (+) // 86.64 // q42.13 /// chr13:72249088-72250125 (+) // 85.02 // q22.1 /// chr2:175584527-175585567 (+) // 84.76 // q31.1 /// chrX:122648221-122649089 (+) // 70.63 // q25 /// chr4:140618779-140619789 (-) // 82.88 // q31.1	Hs.180877	31108	21061	22992	33527	24185	32569	31963	28246	34528	26794	23152	26417	22815	24286	20624	37971	24910	33180	30251	30635	23778	36023	21446	27004	21051	23318	22988	25745	23233	32813	37027	31675	27507	29320	32498	32608	29977	25872	38750	26804	24318	20615	35207
200081_s_at	RPS6	ribosomal protein S6	ENSG00000137154	0006364 // rRNA processing // inferred from mutant phenotype /// 0006412 // translation // inferred from electronic annotation /// 0006412 // translation // inferred by curator /// 0006414 // translational elongation // not recorded /// 0031929 // TOR signaling pathway // inferred from direct assay /// 0042274 // ribosomal small subunit biogenesis // inferred from mutant phenotype /// 0042593 // …	chr9:19200301-19379609 (-) // 81.3 // p22.1	Hs.408073	41444	25855	27575	34389	23282	31584	25996	28040	23368	23699	18985	24044	20209	20615	27047	47628	22593	33823	35103	31347	41429	34453	23012	31197	20293	19846	16911	27778	18264	26943	28896	39252	54046	21253	28474	25874	31677	18286	12356	15723	24839	23483	41332
200082_s_at	RPS7	ribosomal protein S7	ENSG00000171863 /// ENSG00000183405 /// ENSG00000213326	0006364 // rRNA processing // inferred from mutant phenotype /// 0006412 // translation // inferred from electronic annotation /// 0006412 // translation // inferred by curator /// 0006412 // translation // non-traceable author statement /// 0006414 // translational elongation // not recorded /// 0042274 // ribosomal small subunit biogenesis // inferred from mutant phenotype	chr2:3622908-3628502 (+) // 83.42 // p25.3	Hs.534346	37182	30887	25929	33901	25157	29031	28676	24218	31828	26829	23810	27120	23074	21066	24806	39490	23069	32653	28181	29862	35356	36572	22961	29487	20153	24986	21953	31463	24352	30168	23642	39251	48341	32462	32972	32430	33724	23523	14046	26254	23560	23030	37178
200083_at	USP22	ubiquitin specific peptidase 22	ENSG00000124422	0006350 // transcription // inferred from electronic annotation /// 0006511 // ubiquitin-dependent protein catabolic process // inferred from electronic annotation /// 0007049 // cell cycle // inferred from electronic annotation /// 0009790 // embryonic development // non-traceable author statement /// 0016568 // chromatin modification // inferred from electronic annotation /// 0016574 // histone…	chr17:20902905-20946352 (-) // 88.49 // p11.2	Hs.462492	6033	5003	6721	6448	5313	9201	2649	3471	3418	6016	5665	5578	3618	6398	5877	4601	6691	5076	7511	7438	4299	3201	6427	6546	5689	7673	4303	5658	8818	6843	5289	4873	4326	178	9142	1366	15322	4792	6068	6716	5000	6209	5342
200084_at	C11orf58	chromosome 11 open reading frame 58	ENSG00000110696	---	chr11:16760193-16777566 (+) // 93.82 // p15.1	Hs.719128	6445	9333	12563	8248	11532	9651	3295	7620	5434	10590	6165	9942	8168	12370	11747	7949	9692	6517	13497	14138	8382	9137	9437	11513	6025	7746	8359	5139	8472	9025	14323	6929	7115	11583	5101	8478	11051	10411	9376	10959	9802	11415	10768
200085_s_at	TCEB2	transcription elongation factor B (SIII), polypeptide 2 (18kDa, elongin B)	ENSG00000103363	0006350 // transcription // inferred from electronic annotation /// 0006368 // RNA elongation from RNA polymerase II promoter // traceable author statement /// 0006461 // protein complex assembly // traceable author statement /// 0019941 // modification-dependent protein catabolic process // inferred from electronic annotation /// 0045449 // regulation of transcription // inferred from electronic…	chr16:2821415-2827281 (-) // 77.82 // p13.3	Hs.172772	11837	7860	11062	13451	7988	11994	8604	8786	7085	10627	10218	8923	15147	12542	6160	9505	9326	12525	7166	7030	7793	10738	12831	14618	10060	11932	11832	10439	8432	10926	13713	11975	9477	7195	7353	10453	10412	7789	3711	7560	16024	10364	10641
200086_s_at	COX4I1	cytochrome c oxidase subunit IV isoform 1	ENSG00000131143	0006091 // generation of precursor metabolites and energy // traceable author statement /// 0007584 // response to nutrient // inferred from electronic annotation	chr16:85833330-85840605 (+) // 50.86 // q24.2	Hs.433419	13161	13766	13891	13527	14146	11580	12437	10550	6562	9853	11922	12264	10778	7303	12946	13029	11453	12523	10550	9376	13572	16526	14603	14563	8622	10433	10949	12452	9161	10912	10479	11303	15258	9106	13571	8559	11153	8517	11271	11925	16203	8867	10733
200087_s_at	TMED2	transmembrane emp24 domain trafficking protein 2	ENSG00000086598	0006810 // transport // inferred from electronic annotation /// 0015031 // protein transport // inferred from electronic annotation /// 0016192 // vesicle-mediated transport // inferred from electronic annotation	chr12:124074913-124083128 (+) // 92.36 // q24.31	Hs.75914	16094	12517	17138	17328	13809	13838	19221	13849	18482	13217	13372	20226	16175	15348	16856	17249	17944	16288	16068	18346	19129	14484	17959	11897	17226	12687	22316	19148	17511	14192	17429	19255	11572	15571	20693	19919	12966	16635	16554	19627	18484	13785	13129
200088_x_at	RPL12	ribosomal protein L12	ENSG00000197958 /// ENSG00000204196	0006412 // translation // inferred from electronic annotation /// 0006414 // translational elongation // not recorded	chr2:204045678-204056058 (+) // 76.19 // q33.2	Hs.408054	39546	27040	23954	36271	26543	33335	28958	24436	30288	24675	24233	24136	23667	21127	31762	42395	24028	33871	28826	29733	42901	35563	24788	28193	22028	24579	25661	34398	25344	31210	25555	41811	47134	33870	27884	29078	31075	25805	28844	24803	24435	24205	34035
200089_s_at	RPL4	ribosomal protein L4	ENSG00000174444	0006412 // translation // inferred from electronic annotation /// 0006412 // translation // traceable author statement /// 0006414 // translational elongation // not recorded	chr15:66791655-66797176 (-) // 90.08 // q23 /// chr3:185135170-185136614 (-) // 88.43 // q27.1 /// chr9:7476948-7478366 (-) // 86.9 // p24.1	Hs.644628	27079	21181	19034	27140	21123	31334	26525	24652	28162	26243	27195	24467	25159	14271	23019	38266	23513	23867	25812	30122	33516	32676	25105	27292	20922	23711	22848	26986	22960	26381	28006	29960	38402	24669	33387	31234	25398	19899	16975	20396	23949	20476	29429
200090_at	FNTA	farnesyltransferase, CAAX box, alpha	ENSG00000168522	0007179 // transforming growth factor beta receptor signaling pathway // traceable author statement /// 0008284 // positive regulation of cell proliferation // inferred from electronic annotation /// 0010035 // response to inorganic substance // inferred from electronic annotation /// 0014070 // response to organic cyclic substance // inferred from electronic annotation /// 0018346 // protein ami…	chr13:22105107-22105996 (+) // 61.41 // q12.11 /// chr8:42919278-42940931 (+) // 92.37 // p11.21	Hs.370312	4035	9299	4524	3079	6270	6034	2987	3854	8979	5331	17950	7820	14740	5922	8010	6846	5619	4964	10033	6116	8155	6623	2628	6247	3027	5992	4095	6791	9584	6694	6152	9680	6485	9378	5492	6544	4458	4449	7079	6600	5805	7285	6376
200091_s_at	RPS25	ribosomal protein S25	ENSG00000118181	0006412 // translation // inferred by curator /// 0006412 // translation // non-traceable author statement /// 0006414 // translational elongation // not recorded	chr11:118886429-118889326 (-) // 80.66 // q23.3	Hs.512676	27848	22491	17889	25908	16633	25099	20612	18232	20116	20812	21638	18270	16537	18770	21365	33805	20494	19611	20309	31841	26850	31659	22792	23338	17101	22771	27869	26411	20542	24087	26978	29087	33263	25402	29727	23380	22105	21299	18781	20605	21193	20429	31887
200092_s_at	RPL37	ribosomal protein L37	ENSG00000145592	0006412 // translation // inferred from electronic annotation /// 0006412 // translation // traceable author statement /// 0006414 // translational elongation // not recorded	chr5:40832569-40835312 (-) // 90.1 // p13.1	Hs.80545	36964	31946	27570	38605	29402	33277	37625	32094	35340	29370	26554	25907	23332	22031	29251	42585	23582	35747	37982	35569	37567	42449	25147	30850	21840	25941	24146	34212	24584	37225	31749	40172	47575	33085	38353	34765	35476	34856	18625	24682	24161	22833	41520
200093_s_at	HINT1	histidine triad nucleotide binding protein 1	ENSG00000169567	0007165 // signal transduction // traceable author statement	chr5:130494980-130500993 (-) // 93.63 // q31.1	Hs.483305	14573	16689	17073	25821	12165	15865	14598	22521	19629	18276	17851	11263	9571	13680	17302	16192	13724	19571	15275	13733	16492	20867	16232	20579	13946	12788	15099	10362	5171	11686	25805	13805	21008	17444	14969	16103	12386	17245	12596	20236	16361	14710	17157
200094_s_at	EEF2	eukaryotic translation elongation factor 2	ENSG00000167658	0006412 // translation // inferred from electronic annotation /// 0006414 // translational elongation // not recorded	chr19:3976054-3976742 (-) // 77.72 // p13.3	Hs.515070	32063	27388	24258	27481	21001	27734	13620	13120	16350	19324	13477	15273	15475	13481	16104	44604	19617	21617	29380	26592	32799	34763	19716	28346	9990	19800	14918	26232	15360	19210	22398	36037	48119	25028	18947	26624	22873	12389	7205	5034	16527	19562	32082
200095_x_at	RPS10	ribosomal protein S10	ENSG00000124614	0006412 // translation // inferred by curator /// 0006414 // translational elongation // not recorded	chr16:29635871-29636192 (+) // 90.18 // p11.2 /// chr20:14738426-14738752 (+) // 90.77 // p12.1 /// chr6:34712174-34712495 (+) // 91.07 // p21.31 /// chr9:90631436-90631756 (+) // 92.26 // q22.1 /// chr11:46450152-46450478 (-) // 96.13 // p11.2 /// chr22:24665268-24665589 (-) // 90.48 // q12.1 /// chr6:34385232-34392545 (-) // 97.02 // p21.31 /// chr8:118535455-118535777 (-) // 91.96 // q24.11	Hs.406620	48790	35037	29277	48719	37249	45465	43024	37571	48635	37119	30737	30636	30386	27598	35132	57690	31540	48917	51633	43167	49015	51933	28007	36851	25690	29232	31424	40122	30637	44521	44340	48286	63618	41507	43470	41833	41222	60142	49786	37280	31489	29016	49320
200096_s_at	ATP6V0E1	ATPase, H+ transporting, lysosomal 9kDa, V0 subunit e1	ENSG00000113732	0006810 // transport // inferred from electronic annotation /// 0006811 // ion transport // inferred from electronic annotation /// 0007035 // vacuolar acidification // inferred from sequence or structural similarity /// 0015986 // ATP synthesis coupled proton transport // inferred from electronic annotation /// 0015991 // ATP hydrolysis coupled proton transport // inferred from electronic annota…	chr5:172410783-172461897 (+) // 88.08 // q35.2	Hs.484188	5660	7857	15738	11491	11596	4544	7485	8606	8326	5226	7718	3895	7711	6184	7106	8413	8669	9080	5847	9810	7151	5377	14598	4494	8790	11273	7886	7017	8618	5752	9478	1726	3481	7626	10619	4564	9691	8002	7029	11113	10147	9262	5856
200097_s_at	HNRNPK	heterogeneous nuclear ribonucleoprotein K	ENSG00000165119	0000398 // nuclear mRNA splicing, via spliceosome // not recorded /// 0006396 // RNA processing // traceable author statement /// 0006397 // mRNA processing // inferred from electronic annotation /// 0007165 // signal transduction // traceable author statement /// 0008380 // RNA splicing // inferred from electronic annotation /// 0044419 // interspecies interaction between organisms // inferred f…	chr3:96068211-96070900 (+) // 92.74 // q11.2 /// chr9:86583208-86595530 (-) // 97.54 // q21.33	Hs.522257	8831	8874	12100	9640	10844	15700	11463	10745	8050	16536	13020	15161	14430	13112	12922	16923	13237	12517	15442	14117	12532	11140	12864	12281	14228	12656	15382	10689	14093	15298	15129	11433	11207	14090	11043	12133	11735	13200	13285	12665	11768	12767	10692
200098_s_at	ANAPC5	anaphase promoting complex subunit 5	ENSG00000089053	0000086 // G2/M transition of mitotic cell cycle // traceable author statement /// 0000090 // mitotic anaphase // traceable author statement /// 0006511 // ubiquitin-dependent protein catabolic process // traceable author statement /// 0007049 // cell cycle // inferred from electronic annotation /// 0007067 // mitosis // inferred from electronic annotation /// 0019941 // modification-dependent pr…	chr12:121746049-121785686 (-) // 95.39 // q24.31	Hs.7101	6354	4181	4452	3642	4492	6867	6011	5392	6151	8646	7163	10561	5998	7990	6691	5673	5332	7311	5560	5089	5884	8508	8545	8833	5252	5843	8601	3861	5863	4136	7128	6726	8693	4976	8380	6218	5741	5777	5676	7246	6503	4667	7511
200099_s_at	RPS3A	ribosomal protein S3A	ENSG00000145425 /// ENSG00000178429 /// ENSG00000234797	0006412 // translation // inferred from electronic annotation /// 0006412 // translation // inferred by curator /// 0006412 // translation // inferred from mutant phenotype /// 0006412 // translation // non-traceable author statement /// 0006413 // translational initiation // traceable author statement /// 0006414 // translational elongation // not recorded /// 0006917 // induction of apoptosis /…	chr10:86320198-86321019 (+) // 100.0 // q23.1 /// chr15:60060556-60061345 (+) // 92.97 // q22.2 /// chr18:57816807-57817597 (+) // 90.49 // q21.33 /// chr4:152020804-152025745 (+) // 92.45 // q31.3 /// chr15:43407896-43408691 (-) // 91.54 // q21.1 /// chr5:110527923-110528734 (-) // 91.28 // q22.1 /// chr7:98015105-98015896 (-) // 92.84 // q22.1	Hs.356572	39028	37056	30763	41502	32496	40775	37936	33677	36028	35367	31129	32373	28540	22841	30432	53294	30337	35652	37897	40332	44949	46944	28065	35088	24616	30513	27998	39291	31587	35714	33264	42425	55689	40707	32924	40573	37765	32224	27431	27063	29520	27281	46769
200593_s_at	HNRNPU	heterogeneous nuclear ribonucleoprotein U (scaffold attachment factor A)	ENSG00000153187	0000398 // nuclear mRNA splicing, via spliceosome // not recorded /// 0006396 // RNA processing // traceable author statement /// 0006397 // mRNA processing // inferred from electronic annotation /// 0008380 // RNA splicing // inferred from electronic annotation	chr1:245017707-245027760 (-) // 97.69 // q44	Hs.106212	8883	4043	6198	8859	5882	9065	5344	6112	6307	10316	5427	6698	8431	8053	7010	7016	6067	6910	10439	8571	5395	14586	6516	12926	5782	7534	4962	4221	6347	7273	10362	10445	8043	7131	7588	8283	4369	5312	5622	4428	5434	6109	9828
200594_x_at	HNRNPU	heterogeneous nuclear ribonucleoprotein U (scaffold attachment factor A)	ENSG00000153187	0000398 // nuclear mRNA splicing, via spliceosome // not recorded /// 0006396 // RNA processing // traceable author statement /// 0006397 // mRNA processing // inferred from electronic annotation /// 0008380 // RNA splicing // inferred from electronic annotation	chr1:245016989-245027651 (-) // 98.91 // q44	Hs.106212	14206	10586	12040	12982	12066	18476	12113	13674	13128	16860	13385	16553	15866	14260	12126	14161	15846	15692	15504	18075	13041	17736	13160	18068	13784	13212	13509	11288	13313	18129	17596	17906	14787	19203	16268	16324	11595	11733	12872	11183	15908	12808	16773
200595_s_at	EIF3A	eukaryotic translation initiation factor 3, subunit A	ENSG00000107581	0001732 // formation of translation initiation complex // inferred from direct assay /// 0001732 // formation of translation initiation complex // inferred from electronic annotation /// 0006412 // translation // inferred from electronic annotation /// 0006413 // translational initiation // inferred by curator	chr10:120794556-120840301 (-) // 98.23 // q26.11	Hs.523299	7476	11992	7070	7142	3470	10260	9337	6574	7722	8314	6531	7773	12735	5240	9400	10008	7960	4860	7170	9698	10696	8686	7731	5271	8398	9115	10646	6099	7788	7497	3434	10403	7526	10433	6919	8932	5887	9654	9183	4962	8754	8545	6894
200596_s_at	EIF3A	eukaryotic translation initiation factor 3, subunit A	ENSG00000107581	0001732 // formation of translation initiation complex // inferred from direct assay /// 0001732 // formation of translation initiation complex // inferred from electronic annotation /// 0006412 // translation // inferred from electronic annotation /// 0006413 // translational initiation // inferred by curator	chr10:120793185-120840332 (-) // 97.84 // q26.11	Hs.523299	2688	2963	2622	2233	677	2972	2453	2290	3626	2823	1486	1569	3824	1193	2220	5709	1995	1429	2055	3942	2661	4136	2654	1965	2243	2374	2938	1204	1668	1873	1135	4086	5924	3426	1920	2491	3267	2170	1680	585	2213	2140	3366
200597_at	EIF3A	eukaryotic translation initiation factor 3, subunit A	ENSG00000107581	0001732 // formation of translation initiation complex // inferred from direct assay /// 0001732 // formation of translation initiation complex // inferred from electronic annotation /// 0006412 // translation // inferred from electronic annotation /// 0006413 // translational initiation // inferred by curator	chr10:120793185-120840332 (-) // 97.84 // q26.11	Hs.523299	953	858	883	923	347	1293	831	785	1021	1336	625	1313	1597	640	2824	1235	965	394	1135	1209	833	658	771	724	913	1499	1398	427	1020	738	574	1335	1141	1036	718	1124	434	2528	1455	887	1110	1135	843
200598_s_at	HSP90B1	heat shock protein 90kDa beta (Grp94), member 1	ENSG00000166598	0001666 // response to hypoxia // inferred from direct assay /// 0006457 // protein folding // inferred from electronic annotation /// 0006916 // anti-apoptosis // inferred from mutant phenotype /// 0006916 // anti-apoptosis // traceable author statement /// 0006950 // response to stress // inferred from electronic annotation /// 0015031 // protein transport // non-traceable author statement /// …	chr12:104324159-104341704 (+) // 88.64 // q23.3	Hs.192374	9683	9768	8071	7080	5307	9704	15072	10372	17314	4004	11030	10924	9428	6864	4048	16060	11095	7526	14573	12115	24951	10565	5481	4579	10329	6052	17849	15308	7966	14345	10403	7369	8738	19118	12797	9500	17247	2074	8824	1381	8995	8171	9901
200599_s_at	HSP90B1	heat shock protein 90kDa beta (Grp94), member 1	ENSG00000166598	0001666 // response to hypoxia // inferred from direct assay /// 0006457 // protein folding // inferred from electronic annotation /// 0006916 // anti-apoptosis // inferred from mutant phenotype /// 0006916 // anti-apoptosis // traceable author statement /// 0006950 // response to stress // inferred from electronic annotation /// 0015031 // protein transport // non-traceable author statement /// …	chr12:104324188-104341703 (+) // 93.24 // q23.3 /// chr15:99797729-99800481 (+) // 87.27 // q26.3	Hs.192374	18153	16172	12727	11293	13568	15068	23209	16830	22040	8162	16798	19625	15725	13956	16170	20669	18627	15522	21727	16676	29847	12736	12136	8852	17642	12080	23541	21668	16077	18770	14835	13498	9010	25681	17630	19099	20259	14081	16574	16726	15200	14047	12926
200600_at	MSN	moesin	ENSG00000147065	0006928 // cell motion // traceable author statement /// 0007159 // leukocyte adhesion // inferred from expression pattern /// 0022614 // membrane to membrane docking // inferred from expression pattern /// 0050900 // leukocyte migration // inferred from expression pattern	chr5:25909518-25913382 (+) // 93.84 // p14.1 /// chrX:64887615-64961792 (+) // 96.42 // q11.1	Hs.87752	9244	3312	15061	7549	3565	5456	8408	8050	9108	16137	6690	89	5983	4326	16770	25	43	8620	1651	8245	13004	12954	30	16906	11446	14254	658	5640	15862	5554	26	9304	3833	7798	4604	9140	4283	12703	9353	16404	37	7139	8217
200601_at	ACTN4	actinin, alpha 4	ENSG00000130402	0001666 // response to hypoxia // inferred from electronic annotation /// 0006508 // proteolysis // inferred from electronic annotation /// 0006810 // transport // inferred from electronic annotation /// 0015031 // protein transport // inferred from electronic annotation /// 0032417 // positive regulation of sodium:hydrogen antiporter activity // non-traceable author statement /// 0042981 // regu…	chr19:39138080-39220730 (+) // 97.32 // q13.11	Hs.270291	13156	2869	9970	3373	13790	3557	17656	12617	10099	2243	11814	6454	5139	6610	7973	7989	13132	12307	4921	11436	12189	3745	4499	1397	15495	10135	12340	6680	8925	7667	5847	4060	2526	11178	5110	2918	12895	8036	11457	10761	9343	16532	12417
200602_at	APP	amyloid beta (A4) precursor protein	ENSG00000142192	0000085 // G2 phase of mitotic cell cycle // inferred from electronic annotation /// 0001967 // suckling behavior // inferred from electronic annotation /// 0006378 // mRNA polyadenylation // inferred from electronic annotation /// 0006417 // regulation of translation // inferred from electronic annotation /// 0006468 // protein amino acid phosphorylation // inferred from electronic annotation //…	chr21:27252861-27543085 (-) // 95.14 // q21.3	Hs.434980	3007	3426	6808	3205	5811	4396	6049	4803	1178	5	7022	5986	6753	6509	5878	4675	6245	8449	7970	3633	6558	3	3789	4	13123	7981	8260	8551	11891	8353	3724	2291	5	4492	2058	7994	4637	7339	11723	7117	9313	5303	4194
200603_at	PRKAR1A	protein kinase, cAMP-dependent, regulatory, type I, alpha (tissue specific extinguisher 1)	ENSG00000108946	0001707 // mesoderm formation // inferred from electronic annotation /// 0001932 // regulation of protein amino acid phosphorylation // inferred from electronic annotation /// 0006357 // regulation of transcription from RNA polymerase II promoter // traceable author statement /// 0007165 // signal transduction // inferred from electronic annotation /// 0007242 // intracellular signaling cascade /…	chr17:66508579-66529568 (+) // 97.56 // q24.3	Hs.280342	11420	10969	8514	7382	6736	8891	9061	7899	10345	7504	12888	10276	8365	8320	7125	6510	9972	9237	9254	6745	8967	3139	14132	5770	12576	11077	14774	11698	11729	8218	10709	3498	3450	12183	10742	11171	6718	8752	15004	9063	6727	10941	5529
200604_s_at	PRKAR1A	protein kinase, cAMP-dependent, regulatory, type I, alpha (tissue specific extinguisher 1)	ENSG00000108946	0001707 // mesoderm formation // inferred from electronic annotation /// 0001932 // regulation of protein amino acid phosphorylation // inferred from electronic annotation /// 0006357 // regulation of transcription from RNA polymerase II promoter // traceable author statement /// 0007165 // signal transduction // inferred from electronic annotation /// 0007242 // intracellular signaling cascade /…	chr17:66508593-66526805 (+) // 99.05 // q24.3	Hs.280342	9606	4759	3467	3865	2049	2850	3385	3003	5187	2930	5479	3219	4935	2577	1186	6294	3126	3691	6744	2784	4057	1734	10106	4097	5279	3784	5867	4981	4579	1726	4190	1962	3344	6595	3457	4645	3084	1396	2061	1114	1470	4991	3227
200605_s_at	PRKAR1A	protein kinase, cAMP-dependent, regulatory, type I, alpha (tissue specific extinguisher 1)	ENSG00000108946	0001707 // mesoderm formation // inferred from electronic annotation /// 0001932 // regulation of protein amino acid phosphorylation // inferred from electronic annotation /// 0006357 // regulation of transcription from RNA polymerase II promoter // traceable author statement /// 0007165 // signal transduction // inferred from electronic annotation /// 0007242 // intracellular signaling cascade /…	chr17:66508608-66528398 (+) // 97.69 // q24.3	Hs.280342	13733	11382	8883	7697	5908	8022	7544	7952	11029	8185	11988	8611	8868	6501	6885	9578	9013	10915	9067	6786	7902	3776	14427	8459	11496	9928	13343	12138	10374	6575	10248	3504	6098	10718	9827	10357	8605	6235	7367	6602	5213	9968	7367
200606_at	DSP	desmoplakin	ENSG00000096696	0008544 // epidermis development // traceable author statement /// 0018149 // peptide cross-linking // inferred from direct assay /// 0030216 // keratinocyte differentiation // inferred from direct assay /// 0042060 // wound healing // inferred from electronic annotation	chr6:7541869-7586804 (+) // 99.36 // p24.3	Hs.519873	657	6291	1458	125	4670	285	17241	9052	4819	111	16806	5190	764	3973	111	7668	8695	4143	13870	1076	1097	85	14064	41	11514	8527	11281	5444	7499	1747	9011	627	136	37	4810	101	7299	1183	2233	4295	13200	10227	10333
200607_s_at	RAD21	RAD21 homolog (S. pombe)	ENSG00000164754	0006281 // DNA repair // inferred from electronic annotation /// 0006302 // double-strand break repair // traceable author statement /// 0006310 // DNA recombination // traceable author statement /// 0006915 // apoptosis // inferred from electronic annotation /// 0006974 // response to DNA damage stimulus // inferred from electronic annotation /// 0007049 // cell cycle // inferred from electronic…	chr8:117858172-117887040 (-) // 94.62 // q24.11	Hs.81848	3419	2327	3038	3168	3432	4390	3722	4524	3585	5896	5718	4164	6814	7217	1128	4041	3739	3363	3595	4496	2657	4399	4304	6232	5859	2582	5160	3418	5231	6112	5085	4135	5728	4282	5719	3536	3404	244	1331	515	4140	2239	4093
200608_s_at	RAD21	RAD21 homolog (S. pombe)	ENSG00000164754	0006281 // DNA repair // inferred from electronic annotation /// 0006302 // double-strand break repair // traceable author statement /// 0006310 // DNA recombination // traceable author statement /// 0006915 // apoptosis // inferred from electronic annotation /// 0006974 // response to DNA damage stimulus // inferred from electronic annotation /// 0007049 // cell cycle // inferred from electronic…	chr8:117858173-117887001 (-) // 97.81 // q24.11	Hs.81848	7141	5910	6485	7050	8219	10415	10010	11328	8358	13087	13891	12705	13828	14555	10405	7297	10283	7755	9750	8210	7270	6507	11003	11383	14554	7100	12590	10100	12047	12511	10620	12265	8539	10681	11070	9534	5035	6375	11421	9084	11364	8383	7601
200609_s_at	WDR1	WD repeat domain 1	ENSG00000071127	0007605 // sensory perception of sound // traceable author statement	chr4:10076104-10118484 (-) // 98.98 // p16.1	Hs.128548	4091	4808	9674	5536	5738	5617	3309	3127	3944	7902	5247	6601	5934	4580	8641	5304	8081	4087	6325	5936	8847	4754	6871	11473	6320	6584	6336	6664	8545	4970	2292	2514	4619	4343	2155	3753	6703	11278	10117	15163	5593	6121	5360
200610_s_at	NCL	nucleolin	ENSG00000115053	0001525 // angiogenesis // inferred from direct assay	chr2:232319618-232329175 (-) // 91.38 // q37.1	Hs.79110	21289	13474	16548	20971	19587	25929	20997	18939	20803	27719	21510	21661	21749	18110	21739	23644	20329	21283	24725	33936	20188	25541	16357	25659	16356	18790	18913	17898	18001	18109	19990	29367	28102	34959	23779	22009	20763	15421	33886	18000	18056	17520	25906
200611_s_at	WDR1	WD repeat domain 1	ENSG00000071127	0007605 // sensory perception of sound // traceable author statement	chr4:10076774-10118484 (-) // 98.68 // p16.1	Hs.128548	7804	5006	11897	7604	8647	6410	4163	3214	4207	9573	5180	6436	7662	6614	4885	4580	9376	5650	9961	6764	11122	5706	9085	13567	8194	8402	5554	9707	9756	5125	1999	3521	4291	5600	3185	3421	7155	6592	7494	11302	5209	6203	5518
200612_s_at	AP2B1	adaptor-related protein complex 2, beta 1 subunit	ENSG00000006125	0006886 // intracellular protein transport // inferred from electronic annotation /// 0015031 // protein transport // inferred from electronic annotation /// 0016192 // vesicle-mediated transport // inferred from electronic annotation /// 0050690 // regulation of defense response to virus by virus // not recorded	chr17:33914292-34053428 (+) // 96.35 // q12	Hs.514819	2597	3060	5724	2732	1535	4285	2502	1798	1536	2081	2215	1736	3293	1283	4359	2873	3092	5125	1378	890	2764	3150	827	2890	3307	3042	3441	2845	3698	2928	1893	1966	1060	2240	2075	2602	2429	1148	2846	2276	2708	2858	2295
200613_at	AP2M1	adaptor-related protein complex 2, mu 1 subunit	ENSG00000161203	0006810 // transport // inferred from electronic annotation /// 0006886 // intracellular protein transport // inferred from electronic annotation /// 0016192 // vesicle-mediated transport // inferred from electronic annotation /// 0050690 // regulation of defense response to virus by virus // not recorded	chr3:183894736-183901878 (+) // 99.51 // q26.33	Hs.518460	7653	9034	12591	8758	9789	7724	5785	8893	17506	6106	11638	7745	9288	7637	5105	5377	6328	14100	4687	8112	16150	8948	8974	9929	8457	11130	7360	5108	11120	2752	5493	6386	4284	7305	3613	9332	11537	2601	1576	4232	5745	6970	7502
200614_at	CLTC	clathrin, heavy chain (Hc)	ENSG00000141367	0006886 // intracellular protein transport // non-traceable author statement /// 0006886 // intracellular protein transport // inferred from electronic annotation /// 0016192 // vesicle-mediated transport // inferred from electronic annotation	chr17:57697320-57772124 (+) // 96.83 // q23.2	Hs.491351	17277	18133	18702	15898	15847	15616	15481	13448	18961	11426	13756	12378	19577	10543	21874	15312	14940	19344	19507	12984	10304	18453	22461	11165	13936	14820	18203	20846	17289	17773	13045	13133	14399	17580	12606	19414	14449	16877	20266	18374	14673	18174	11844
200615_s_at	AP2B1	adaptor-related protein complex 2, beta 1 subunit	ENSG00000006125	0006886 // intracellular protein transport // inferred from electronic annotation /// 0015031 // protein transport // inferred from electronic annotation /// 0016192 // vesicle-mediated transport // inferred from electronic annotation /// 0050690 // regulation of defense response to virus by virus // not recorded	chr17:33914292-34053428 (+) // 95.35 // q12	Hs.514819	2664	4324	5390	4359	2494	4193	3179	1972	879	1886	2484	768	3300	2300	4515	3995	2165	3878	1910	1182	3189	3982	1771	2929	3459	2978	2156	6590	3028	3489	2019	1720	1469	2964	1899	2068	1265	1805	2602	3229	1734	2020	1986
200616_s_at	MLEC	malectin	ENSG00000110917	0005975 // carbohydrate metabolic process // inferred from electronic annotation	chr12:121124977-121134443 (+) // 89.05 // q24.31	Hs.714322	1824	3238	4787	3454	2052	1767	2099	2673	6829	2219	2086	2742	2325	2977	1784	5424	3117	3275	2343	3123	5159	3417	3609	1426	2673	2855	3036	3757	2101	3289	4161	978	8184	3599	5043	2848	7014	964	1184	1921	6914	4253	3495
200617_at	MLEC	malectin	ENSG00000110917	0005975 // carbohydrate metabolic process // inferred from electronic annotation	chr12:121124971-121139661 (+) // 98.02 // q24.31	Hs.714322	3521	2109	5649	4679	4203	2816	2815	4732	3711	2181	2739	5712	3130	3275	4615	3970	5342	4961	2558	2322	3783	2181	5142	3877	3162	2436	5813	2758	4927	1925	2071	1799	4719	2891	2547	5018	2828	2889	3274	4400	11547	2752	3089
200618_at	LASP1	LIM and SH3 protein 1	ENSG00000002834	0006810 // transport // inferred from electronic annotation /// 0006811 // ion transport // inferred from sequence or structural similarity /// 0006811 // ion transport // inferred from electronic annotation /// 0030865 // cortical cytoskeleton organization // inferred from electronic annotation	chr17:37026367-37078015 (+) // 98.44 // q21.2	---	8463	9187	14436	9428	13574	4731	10083	14265	7003	7553	8904	5556	9168	7087	11600	11439	12436	19305	13414	11480	6185	8563	10439	6569	14630	10991	7753	8390	11731	8385	2233	3149	5582	6441	3602	6009	12226	14851	18016	19308	14402	17168	19778
200619_at	SF3B2	splicing factor 3b, subunit 2, 145kDa	ENSG00000087365	0000398 // nuclear mRNA splicing, via spliceosome // not recorded /// 0000398 // nuclear mRNA splicing, via spliceosome // inferred by curator /// 0006397 // mRNA processing // inferred from electronic annotation /// 0006397 // mRNA processing // traceable author statement /// 0008380 // RNA splicing // traceable author statement /// 0008380 // RNA splicing // inferred from electronic annotation …	chr11:65819877-65836369 (+) // 99.26 // q13.1	Hs.406423	6633	3153	4019	5080	3060	5523	2841	2781	5925	4029	4815	6419	7763	5925	8987	4978	2954	4960	10265	7980	5174	5779	6616	7365	3379	4132	4731	4450	7376	3512	4656	4453	4559	3999	5295	4962	3564	3781	3612	4737	3743	4013	6703
200620_at	TMEM59	transmembrane protein 59	ENSG00000116209	---	chr1:54497689-54518874 (-) // 98.15 // p32.3	Hs.523262	9686	3978	6573	7613	7007	3317	8210	7784	12094	4536	3815	13709	5228	6265	5674	13143	7414	5211	4142	2734	8005	5466	8152	3671	7167	4532	9083	12197	9305	4357	6250	6865	2838	6604	6482	6905	10847	4763	2522	8503	8545	7110	4831
200621_at	CSRP1	cysteine and glycine-rich protein 1	ENSG00000159176	---	chr1:201452659-201476250 (-) // 96.7 // q32.1	Hs.108080	4327	3604	504	7996	5870	364	4229	4080	5282	2713	5980	10080	931	3750	10306	4090	7681	4028	3014	9279	9833	1084	9027	2213	4743	4326	6548	4279	6279	2773	1474	438	3592	9700	5711	1143	3204	7157	2369	5668	6053	5253	2706
200622_x_at	CALM3	calmodulin 3 (phosphorylase kinase, delta)	ENSG00000160014	0007049 // cell cycle // inferred from electronic annotation /// 0007186 // G-protein coupled receptor protein signaling pathway // traceable author statement /// 0010880 // regulation of release of sequestered calcium ion into cytosol by sarcoplasmic reticulum // inferred from sequence or structural similarity /// 0032465 // regulation of cytokinesis // inferred from mutant phenotype /// 0043388…	chr19:47104548-47114039 (+) // 95.38 // q13.2	Hs.515487	1953	2830	2015	3648	2810	2235	3677	2832	1027	3855	3911	1724	3996	3791	1141	2771	2635	2978	4214	2216	1316	2516	3476	3286	6057	4212	2322	2568	2522	4443	2512	2433	1666	1929	1811	2300	1541	946	1020	2815	1676	2155	2044
200623_s_at	CALM3	calmodulin 3 (phosphorylase kinase, delta)	ENSG00000160014	0007049 // cell cycle // inferred from electronic annotation /// 0007186 // G-protein coupled receptor protein signaling pathway // traceable author statement /// 0010880 // regulation of release of sequestered calcium ion into cytosol by sarcoplasmic reticulum // inferred from sequence or structural similarity /// 0032465 // regulation of cytokinesis // inferred from mutant phenotype /// 0043388…	chr19:47104568-47114039 (+) // 99.32 // q13.2	Hs.515487	3410	2908	3207	4036	2736	3641	3939	5320	2536	4052	3610	3700	3811	4684	5823	3830	5207	7447	3645	4311	1405	4125	5159	6493	7024	2008	3062	1459	4713	3979	4973	2997	2699	4586	4007	3259	4607	2476	4289	7811	3162	2374	2967
200624_s_at	MATR3	matrin 3	ENSG00000015479	---	chr5:138629379-138666533 (+) // 97.32 // q31.2	Hs.268939	7387	5378	6976	7842	6285	10724	6790	9931	6474	11958	7618	6647	8981	8495	5621	8408	6888	5380	8671	9643	6074	8452	9730	10093	7335	7228	6097	6934	7697	5078	8774	9171	9805	9746	8518	9192	6904	3280	3938	3861	6874	8095	8749
200625_s_at	CAP1	CAP, adenylate cyclase-associated protein 1 (yeast)	ENSG00000131236	0000902 // cell morphogenesis // inferred from electronic annotation /// 0001667 // ameboidal cell migration // inferred from electronic annotation /// 0006898 // receptor-mediated endocytosis // inferred from electronic annotation /// 0007010 // cytoskeleton organization // inferred from electronic annotation /// 0007163 // establishment or maintenance of cell polarity // traceable author statem…	chr1:40506427-40538320 (+) // 98.32 // p34.2 /// chr3:76483129-76485833 (+) // 92.96 // p12.3 /// chr10:44099214-44101735 (-) // 90.67 // q11.21	Hs.370581	11360	10460	12452	7087	9368	7291	11286	7141	11488	7547	10227	12442	10771	9626	13770	6743	10902	9805	8056	10334	15367	9956	9440	7497	9877	7577	7716	12565	16482	11209	3052	7704	5944	13144	6902	11446	8781	11031	9625	18591	8181	8277	6802
200626_s_at	MATR3	matrin 3	ENSG00000015479	---	chr5:138642851-138666098 (+) // 98.02 // q31.2	Hs.268939	9017	7017	6755	9753	8596	13375	7870	11397	9952	14545	10950	11036	13069	11923	9644	8410	10347	7589	11394	12792	8622	9746	10007	9912	10545	9699	8355	9271	11042	7405	11738	10617	8646	15100	13591	12505	7704	8658	7256	8369	10316	11099	9715
200627_at	PTGES3	prostaglandin E synthase 3 (cytosolic)	ENSG00000110958	0000723 // telomere maintenance // traceable author statement /// 0001516 // prostaglandin biosynthetic process // inferred from direct assay /// 0001516 // prostaglandin biosynthetic process // inferred from electronic annotation /// 0006633 // fatty acid biosynthetic process // inferred from electronic annotation /// 0007165 // signal transduction // traceable author statement /// 0008610 // li…	chr2:26045236-26046706 (+) // 91.41 // p23.3 /// chr1:89568801-89570542 (-) // 93.36 // p22.2 /// chr12:57057381-57081889 (-) // 98.66 // q14.1	Hs.50425	27081	24593	21994	19301	19457	23504	21440	19849	24080	22306	17100	20870	20055	14196	23858	25006	20543	28662	25114	25859	17481	29133	21934	22562	17082	17338	19055	19833	19330	25848	26433	22923	22868	20586	21144	21446	19327	16136	14717	21401	21606	20483	26079
200628_s_at	WARS	tryptophanyl-tRNA synthetase	ENSG00000140105	0006412 // translation // inferred from electronic annotation /// 0006412 // translation // traceable author statement /// 0006418 // tRNA aminoacylation for protein translation // inferred from electronic annotation /// 0006436 // tryptophanyl-tRNA aminoacylation // traceable author statement /// 0006436 // tryptophanyl-tRNA aminoacylation // inferred from electronic annotation /// 0008285 // ne…	chr14:100800856-100841769 (-) // 99.64 // q32.31	Hs.497599	2328	1104	1873	2660	1823	2272	2846	1362	3835	2033	1933	1906	1363	2715	787	2185	1714	1615	1407	1930	5007	4353	1879	1691	2737	3089	2351	4563	4246	2494	2668	1370	4753	1539	2420	1543	1653	506	1131	3055	995	2154	2127
200629_at	WARS	tryptophanyl-tRNA synthetase	ENSG00000140105	0006412 // translation // inferred from electronic annotation /// 0006412 // translation // traceable author statement /// 0006418 // tRNA aminoacylation for protein translation // inferred from electronic annotation /// 0006436 // tryptophanyl-tRNA aminoacylation // traceable author statement /// 0006436 // tryptophanyl-tRNA aminoacylation // inferred from electronic annotation /// 0008285 // ne…	chr14:100800127-100841769 (-) // 99.52 // q32.31	Hs.497599	3689	2440	2717	4201	3324	2867	4746	1946	7548	2909	2785	3124	1949	4942	3153	3595	2744	2213	1468	3494	9292	6742	4290	2081	3704	6034	4368	10086	6782	3383	3159	1949	8270	2093	3188	1670	2003	1496	2340	17089	924	5068	2921
200630_x_at	SET	SET nuclear oncogene	ENSG00000119335	0006260 // DNA replication // traceable author statement /// 0006334 // nucleosome assembly // traceable author statement /// 0006334 // nucleosome assembly // inferred from electronic annotation /// 0006337 // nucleosome disassembly // traceable author statement /// 0006913 // nucleocytoplasmic transport // non-traceable author statement /// 0035067 // negative regulation of histone acetylation …	chr3:155705202-155706831 (+) // 48.03 // q25.2 /// chr9:131451505-131458667 (+) // 88.17 // q34.11 /// chr1:92539228-92540858 (-) // 48.93 // p22.1	Hs.436687	18416	11689	11761	24127	15124	21809	15542	14723	14220	22021	14091	15659	14265	12798	13816	28053	18936	21814	16349	19722	12846	16219	12691	19032	13258	13013	13277	14230	12537	14008	19224	10812	16743	15685	18919	12706	16035	11575	12414	14518	13293	16045	18110
200631_s_at	SET	SET nuclear oncogene	ENSG00000119335	0006260 // DNA replication // traceable author statement /// 0006334 // nucleosome assembly // traceable author statement /// 0006334 // nucleosome assembly // inferred from electronic annotation /// 0006337 // nucleosome disassembly // traceable author statement /// 0006913 // nucleocytoplasmic transport // non-traceable author statement /// 0035067 // negative regulation of histone acetylation …	chr3:155705202-155706831 (+) // 55.68 // q25.2 /// chr9:131451860-131458667 (+) // 92.94 // q34.11 /// chr5:96390386-96392855 (-) // 84.83 // q15	Hs.436687	12749	7762	11873	12414	15524	15049	9851	12940	7052	17372	11112	13291	8717	11890	15610	19234	12214	11797	13049	18940	10771	20204	12938	18518	9877	10504	9885	11187	8574	6308	15621	12506	18219	15818	12313	11262	9213	9467	9704	12772	10784	14309	15484
200632_s_at	NDRG1	N-myc downstream regulated 1	ENSG00000104419	0010038 // response to metal ion // traceable author statement /// 0045576 // mast cell activation // inferred from electronic annotation	chr8:134249418-134309468 (-) // 98.87 // q24.22	Hs.372914	4441	819	17962	225	859	251	9300	2444	2010	1683	1747	2997	306	2525	912	2243	5156	1865	1269	472	7645	138	791	586	8958	6059	4799	2798	11747	307	270	3112	121	1184	5839	755	2473	3083	896	1481	8977	3115	389
200633_at	UBB	ubiquitin B	ENSG00000170315	0007049 // cell cycle // traceable author statement /// 0007411 // axon guidance // traceable author statement /// 0016567 // protein ubiquitination // inferred from direct assay /// 0030433 // ER-associated protein catabolic process // traceable author statement /// 0031145 // anaphase-promoting complex-dependent proteasomal ubiquitin-dependent protein catabolic process // not recorded /// 00420…	chr17:16284410-16286054 (+) // 99.68 // p11.2 /// chr17:21730690-21731757 (+) // 86.62 // p11.2	Hs.356190	36799	21647	26573	38742	29612	83	18883	22170	27783	28951	23769	23233	20786	21251	31223	39861	23578	164	37496	29679	30458	34808	22622	28958	19131	22477	21031	23776	23361	30200	31873	49	29910	29429	32782	24874	37761	25714	34205	31694	22157	23348	36847
200634_at	PFN1	profilin 1	ENSG00000108518	0001843 // neural tube closure // inferred from electronic annotation /// 0006357 // regulation of transcription from RNA polymerase II promoter // inferred from electronic annotation /// 0007010 // cytoskeleton organization // inferred from electronic annotation /// 0030036 // actin cytoskeleton organization // inferred from electronic annotation	chr1:171639419-171640218 (-) // 89.53 // q25.1 /// chr17:4848951-4851816 (-) // 100.0 // p13.2	Hs.494691	34598	27931	25646	29379	23209	29380	16904	15016	21956	31841	20883	21680	22521	19952	31151	23537	24743	36795	35526	34448	28741	22890	25360	26021	25489	25554	21997	17429	25499	33158	18712	23374	26317	24247	34729	24075	22258	19637	17333	32982	21616	22969	32624
200635_s_at	PTPRF	protein tyrosine phosphatase, receptor type, F	ENSG00000142949	0001960 // negative regulation of cytokine-mediated signaling pathway // inferred from electronic annotation /// 0006470 // protein amino acid dephosphorylation // inferred from electronic annotation /// 0007155 // cell adhesion // traceable author statement /// 0007155 // cell adhesion // inferred from electronic annotation /// 0007156 // homophilic cell adhesion // inferred from electronic anno…	chr1:43996546-44089337 (+) // 94.81 // p34.1	Hs.272062	1205	1195	2107	1424	2789	1293	12451	5008	3095	1022	5166	485	1545	2990	1673	1551	2526	1210	2240	1754	1916	55	1884	113	3243	1952	2672	2642	3140	879	1116	3438	59	1215	449	1253	2974	760	664	701	1510	433	843
200636_s_at	PTPRF	protein tyrosine phosphatase, receptor type, F	ENSG00000142949	0001960 // negative regulation of cytokine-mediated signaling pathway // inferred from electronic annotation /// 0006470 // protein amino acid dephosphorylation // inferred from electronic annotation /// 0007155 // cell adhesion // traceable author statement /// 0007155 // cell adhesion // inferred from electronic annotation /// 0007156 // homophilic cell adhesion // inferred from electronic anno…	chr1:43996546-44089331 (+) // 95.78 // p34.1	Hs.272062	2832	4917	5827	4086	9054	3128	20095	10101	6371	2321	11659	1807	4546	7994	8535	3718	9091	4461	7366	5084	6674	65	7647	87	8846	5863	8116	10537	8867	2759	4638	8383	51	3608	680	4380	8116	6125	4308	7339	6296	1538	2169
200637_s_at	PTPRF	protein tyrosine phosphatase, receptor type, F	ENSG00000142949	0001960 // negative regulation of cytokine-mediated signaling pathway // inferred from electronic annotation /// 0006470 // protein amino acid dephosphorylation // inferred from electronic annotation /// 0007155 // cell adhesion // traceable author statement /// 0007155 // cell adhesion // inferred from electronic annotation /// 0007156 // homophilic cell adhesion // inferred from electronic anno…	chr1:43996546-44089337 (+) // 94.81 // p34.1	Hs.272062	1221	882	1683	1082	2135	1027	12106	4228	2512	899	4530	350	1243	2049	771	1240	1723	859	2156	1255	1439	33	1163	23	2996	1586	1807	2132	2205	624	872	2894	15	1109	191	994	2181	205	375	309	970	395	571
200638_s_at	YWHAZ	tyrosine 3-monooxygenase/tryptophan 5-monooxygenase activation protein, zeta polypeptide	ENSG00000164924	0002553 // histamine secretion by mast cell // inferred from electronic annotation /// 0006605 // protein targeting // inferred from electronic annotation /// 0006626 // protein targeting to mitochondrion // inferred from electronic annotation /// 0006916 // anti-apoptosis // traceable author statement /// 0007165 // signal transduction // traceable author statement /// 0042493 // response to dru…	chr10:23425764-23427585 (+) // 76.24 // p12.2 /// chr10:107445974-107448286 (+) // 76.4 // q25.1 /// chr2:127314003-127315841 (-) // 78.16 // q14.3 /// chr8:101931921-101964250 (-) // 80.03 // q22.3 /// chr9:34921183-34922930 (-) // 72.77 // p13.3	Hs.492407	16074	10081	18209	12465	15460	15112	19742	16280	12535	20025	11097	15273	18135	19095	10495	15979	17714	14130	18006	11832	13313	13660	19742	17151	21682	16764	22408	21963	21022	11512	24118	9991	11780	15026	19205	14843	15438	9246	9947	15011	18917	14840	14314
200639_s_at	YWHAZ	tyrosine 3-monooxygenase/tryptophan 5-monooxygenase activation protein, zeta polypeptide	ENSG00000164924	0002553 // histamine secretion by mast cell // inferred from electronic annotation /// 0006605 // protein targeting // inferred from electronic annotation /// 0006626 // protein targeting to mitochondrion // inferred from electronic annotation /// 0006916 // anti-apoptosis // traceable author statement /// 0007165 // signal transduction // traceable author statement /// 0042493 // response to dru…	chr10:23425839-23428597 (+) // 79.0 // p12.2 /// chr10:107446066-107449365 (+) // 77.31 // q25.1 /// chr2:127312986-127315755 (-) // 79.92 // q14.3 /// chr8:101930913-101965569 (-) // 84.83 // q22.3 /// chrX:41533104-41535759 (-) // 78.83 // p11.4 /// chr9:34921183-34922930 (-) // 48.09 // p13.3	Hs.492407	18601	14367	20436	16056	17597	16757	19202	16976	12679	19863	12374	16619	17507	17434	19979	20205	17587	17858	19540	13807	12112	16931	20005	19743	18236	14631	20942	23613	19382	17557	24200	13161	16466	12758	18646	18260	16524	12602	13708	22453	20131	16231	17210
200640_at	YWHAZ	tyrosine 3-monooxygenase/tryptophan 5-monooxygenase activation protein, zeta polypeptide	ENSG00000164924	0002553 // histamine secretion by mast cell // inferred from electronic annotation /// 0006605 // protein targeting // inferred from electronic annotation /// 0006626 // protein targeting to mitochondrion // inferred from electronic annotation /// 0006916 // anti-apoptosis // traceable author statement /// 0007165 // signal transduction // traceable author statement /// 0042493 // response to dru…	chr10:23425839-23428597 (+) // 79.0 // p12.2 /// chr10:107446066-107449365 (+) // 77.31 // q25.1 /// chr2:127312986-127315755 (-) // 79.92 // q14.3 /// chr8:101930913-101965569 (-) // 84.83 // q22.3 /// chr9:34921183-34922930 (-) // 48.09 // p13.3 /// chrX:41533104-41535759 (-) // 78.83 // p11.4	Hs.492407	15624	11592	19266	11537	16010	14473	18164	15249	11545	19868	11029	15121	17175	16951	14705	18488	17218	13371	18733	11790	11324	13914	20218	16901	18685	14500	19722	22711	19619	13503	22483	10741	16206	11149	14905	15491	13519	9172	12061	18728	20803	14042	14547
200641_s_at	YWHAZ	tyrosine 3-monooxygenase/tryptophan 5-monooxygenase activation protein, zeta polypeptide	ENSG00000164924	0002553 // histamine secretion by mast cell // inferred from electronic annotation /// 0006605 // protein targeting // inferred from electronic annotation /// 0006626 // protein targeting to mitochondrion // inferred from electronic annotation /// 0006916 // anti-apoptosis // traceable author statement /// 0007165 // signal transduction // traceable author statement /// 0042493 // response to dru…	chr10:23425764-23426756 (+) // 91.94 // p12.2 /// chr10:107445975-107446982 (+) // 91.55 // q25.1 /// chr2:127314840-127315841 (-) // 93.79 // q14.3 /// chr8:101932754-101964271 (-) // 97.57 // q22.3 /// chr9:34922018-34922930 (-) // 85.15 // p13.3 /// chrX:41534845-41535759 (-) // 86.89 // p11.4	Hs.492407	14766	9016	17266	10478	14869	13978	18386	15677	9578	19189	8242	12004	15116	15304	2707	17439	13815	12004	18500	9641	11800	14502	18752	19605	18328	12440	18314	21729	17470	8659	19924	8780	15169	12548	14713	11249	14019	2028	2763	3568	15494	12694	14060
200642_at	SOD1	superoxide dismutase 1, soluble	ENSG00000142168	0000187 // activation of MAPK activity // inferred from sequence or structural similarity /// 0000187 // activation of MAPK activity // inferred from electronic annotation /// 0000302 // response to reactive oxygen species // inferred from electronic annotation /// 0000303 // response to superoxide // inferred from direct assay /// 0000303 // response to superoxide // inferred from electronic ann…	chr21:33032082-33040986 (+) // 99.82 // q22.11	Hs.443914	20255	17689	26520	24482	24679	22895	17751	18611	24497	19055	21492	13525	20234	13243	23299	23627	22311	27160	22852	17172	14710	33897	22897	21939	19207	13868	17860	11261	17023	17912	24263	23423	25164	18363	17287	20373	23680	17011	20256	28484	21944	24749	20572
200643_at	HDLBP	high density lipoprotein binding protein	ENSG00000115677	0006629 // lipid metabolic process // inferred from electronic annotation /// 0006810 // transport // inferred from electronic annotation /// 0006869 // lipid transport // inferred from electronic annotation /// 0008202 // steroid metabolic process // inferred from electronic annotation /// 0008203 // cholesterol metabolic process // traceable author statement /// 0008203 // cholesterol metabolic…	chr2:242168629-242212223 (-) // 99.59 // q37.3	Hs.471851	1908	3971	5044	3302	4557	3572	2478	3010	3528	1305	4800	2008	4034	2963	2135	4384	3114	3291	3146	4661	2604	1866	3915	1883	4502	3605	2866	2855	3657	1853	1361	3296	2199	4398	1621	2698	2830	1665	1293	2896	2507	2035	2380
200644_at	MARCKSL1	MARCKS-like 1	ENSG00000175130	0008284 // positive regulation of cell proliferation // inferred from electronic annotation /// 0016192 // vesicle-mediated transport // inferred from electronic annotation	chr1:32799464-32801647 (-) // 100.0 // p35.1	Hs.75061	17848	9709	5607	20207	1799	21601	4182	3623	5628	13387	7163	17641	15315	18416	10117	7094	14776	13423	15229	4548	5184	15759	15229	18462	9729	9440	8689	18253	11198	7349	16528	13344	21905	18819	18916	17960	12975	3641	9522	11872	14635	7499	20351
200645_at	GABARAP	GABA(A) receptor-associated protein	ENSG00000170296	0000226 // microtubule cytoskeleton organization // inferred from electronic annotation /// 0006605 // protein targeting // traceable author statement /// 0006810 // transport // inferred from electronic annotation /// 0007268 // synaptic transmission // traceable author statement /// 0015031 // protein transport // inferred from electronic annotation	chr17:7143739-7145753 (-) // 96.43 // p13.1	Hs.647421	17251	13704	16291	15835	11768	11648	5594	7688	8126	9385	10590	14121	11913	16211	10886	15104	13381	13343	18036	8532	14468	5792	12508	10126	12299	17567	8307	9415	13643	15507	13210	15143	6408	13034	19009	12582	9717	8768	8147	13726	13419	12868	17008
200646_s_at	NUCB1	nucleobindin 1	ENSG00000104805	---	chr19:49403600-49425913 (+) // 95.89 // q13.31	Hs.631602	1477	1234	2097	1469	936	1154	1914	2452	1047	541	1947	693	542	1204	168	1166	1010	1649	880	705	1775	1414	516	796	1945	1233	1157	1264	877	1128	550	729	498	1259	1559	1314	1606	142	110	56	776	518	463
200647_x_at	EIF3C /// EIF3CL	eukaryotic translation initiation factor 3, subunit C /// eukaryotic translation initiation factor 3, subunit C-like	ENSG00000184110 /// ENSG00000205609	0006412 // translation // inferred from electronic annotation /// 0006413 // translational initiation // inferred by curator /// 0006413 // translational initiation // inferred from direct assay /// 0006413 // translational initiation // inferred from electronic annotation	chr16:28722783-28747034 (+) // 97.49 // p11.2 /// chr16:28390918-28415163 (-) // 97.49 // p11.2	Hs.535464	16441	10345	11685	13571	7149	10752	6786	6166	9203	14685	9849	9493	11629	10769	12033	16344	8653	10613	13091	11233	23168	15060	15485	14562	6868	12461	13683	11081	13659	10024	12614	16012	14839	7860	19228	8637	4343	6509	5174	6693	11059	13946	12974
200648_s_at	GLUL	glutamate-ammonia ligase (glutamine synthetase)	ENSG00000135821	0006542 // glutamine biosynthetic process // inferred from electronic annotation /// 0006807 // nitrogen compound metabolic process // inferred from electronic annotation /// 0008283 // cell proliferation // inferred from direct assay /// 0009749 // response to glucose stimulus // inferred from electronic annotation	chr1:182353415-182360850 (-) // 94.66 // q25.3	Hs.518525	114	1263	114	16	580	1289	852	1601	954	2258	4738	3926	1794	2834	195	1316	1840	506	3514	614	163	15103	816	6716	3152	461	2223	2992	3821	20	3331	9797	113	2186	756	1319	3949	520	651	350	768	1166	1331
200649_at	NUCB1	nucleobindin 1	ENSG00000104805	---	chr19:49404040-49426525 (+) // 94.42 // q13.31	Hs.631602	3396	2444	3866	3292	2277	2262	3498	4532	2101	1069	3869	1663	1349	3152	824	2290	2248	4095	1668	1297	3404	2750	1358	1391	4305	2990	2601	2680	2160	2270	1318	1175	911	2247	3272	2818	3278	602	976	1387	1673	827	749
200650_s_at	LDHA	lactate dehydrogenase A	ENSG00000134333	0005975 // carbohydrate metabolic process // inferred from electronic annotation /// 0006096 // glycolysis // inferred from electronic annotation /// 0008152 // metabolic process // inferred from electronic annotation /// 0019642 // anaerobic glycolysis // inferred from electronic annotation /// 0031668 // cellular response to extracellular stimulus // inferred from electronic annotation /// 0044…	chr1:235901195-235902908 (+) // 90.49 // q43 /// chr11:18416110-18429393 (+) // 99.82 // p15.1 /// chr9:14920763-14922428 (-) // 94.4 // p22.3	Hs.2795	35006	21483	24759	31668	22571	28281	26052	28095	25750	28613	17470	21820	17180	14441	30011	20352	20566	27160	25883	30320	31009	30985	19953	26282	20099	21834	22505	21942	23478	22893	29526	24569	36997	28276	20820	27058	23917	38353	17311	28096	23392	21784	34033
200651_at	GNB2L1	guanine nucleotide binding protein (G protein), beta polypeptide 2-like 1	ENSG00000204628	---	chr5:180663950-180670896 (-) // 99.91 // q35.3	Hs.5662	38331	31501	25995	37373	27098	33611	27063	30492	26308	22330	22956	20926	21951	16299	24839	46791	22777	34849	37060	31183	40041	40613	22181	29145	18602	21954	21240	32862	22984	28831	32942	39339	50433	31453	33604	32567	34552	15605	18265	18720	23306	23625	39821
200652_at	SSR2	signal sequence receptor, beta (translocon-associated protein beta)	ENSG00000163479	0006613 // cotranslational protein targeting to membrane // traceable author statement	chr1:155978844-155990727 (-) // 99.45 // q23.1	Hs.74564	19032	9307	11550	16670	5533	8484	6995	5573	5219	6728	11246	10559	15109	9887	9394	9172	10167	11562	18558	3955	16708	6389	9232	4805	7610	11880	7695	17958	8483	5504	7360	15053	9538	11940	23718	20770	5928	3689	5934	12093	10798	7034	10207
200653_s_at	CALM1	calmodulin 1 (phosphorylase kinase, delta)	ENSG00000198668	0007186 // G-protein coupled receptor protein signaling pathway // traceable author statement /// 0010880 // regulation of release of sequestered calcium ion into cytosol by sarcoplasmic reticulum // inferred from sequence or structural similarity /// 0032465 // regulation of cytokinesis // inferred from mutant phenotype /// 0051592 // response to calcium ion // inferred from direct assay /// 006…	chr14:90863487-90871323 (+) // 99.25 // q32.12	Hs.282410	3971	5733	4971	4356	10297	2639	9496	8987	12247	5633	8679	10149	7988	14608	8143	4547	13955	4374	5283	9109	3108	2816	15487	2935	11005	13804	10454	6213	10299	8098	16728	4204	4483	10460	9813	9550	8164	6303	8858	12204	8330	8892	5519
200654_at	P4HB	prolyl 4-hydroxylase, beta polypeptide	---	0018401 // peptidyl-proline hydroxylation to 4-hydroxy-L-proline // inferred from direct assay /// 0045454 // cell redox homeostasis // inferred from electronic annotation	chr17:79801036-79818410 (-) // 96.54 //	Hs.464336	18212	15178	24927	20042	14483	14923	21967	16466	35155	9168	15263	17387	13255	9085	14959	24350	20872	21601	27631	15366	25639	14500	19850	12771	17349	13233	23584	29325	20901	24022	13211	16781	13636	18214	23760	18715	19804	9433	9183	15192	18115	15946	20935
200655_s_at	CALM1	calmodulin 1 (phosphorylase kinase, delta)	ENSG00000198668	0007186 // G-protein coupled receptor protein signaling pathway // traceable author statement /// 0010880 // regulation of release of sequestered calcium ion into cytosol by sarcoplasmic reticulum // inferred from sequence or structural similarity /// 0032465 // regulation of cytokinesis // inferred from mutant phenotype /// 0051592 // response to calcium ion // inferred from direct assay /// 006…	chr14:90863375-90871937 (+) // 98.3 // q32.12	Hs.282410	6395	8360	5363	8195	14613	4113	11517	11347	18101	7715	11234	12635	9385	17204	11674	5821	15674	7429	7775	12477	3942	3822	17077	5091	12666	15631	12082	8224	10768	9293	18471	6872	7455	13427	10766	11068	9718	9678	12344	17731	11569	12200	8510
200656_s_at	P4HB	prolyl 4-hydroxylase, beta polypeptide	ENSG00000185624	0018401 // peptidyl-proline hydroxylation to 4-hydroxy-L-proline // inferred from direct assay /// 0045454 // cell redox homeostasis // inferred from electronic annotation	chr17:79801489-79818373 (-) // 98.21 //	Hs.464336	8315	7566	14591	9605	6909	8598	14849	10648	24430	5794	9553	9619	6707	5244	1878	12613	14850	9986	16606	8731	13386	7775	9126	7499	11904	8545	15694	17825	12509	14853	7142	8073	6193	12147	14232	12683	9374	881	1066	1152	11577	9598	9474
200657_at	SLC25A5	solute carrier family 25 (mitochondrial carrier; adenine nucleotide translocator), member 5	ENSG00000005022	0006810 // transport // traceable author statement /// 0006810 // transport // inferred from electronic annotation /// 0044419 // interspecies interaction between organisms // inferred from electronic annotation /// 0055085 // transmembrane transport // inferred from electronic annotation	chr7:32511042-32512610 (+) // 91.51 // p14.3 /// chr7:54487063-54488281 (+) // 89.88 // p11.2 /// chrX:118602408-118605279 (+) // 99.27 // q24 /// chr2:34064591-34065809 (-) // 90.94 // p22.3	Hs.632282	30226	18449	18799	26304	24841	21058	24263	24702	29194	23977	14321	20839	14884	17051	20642	20937	21251	20288	21178	24161	22654	28012	21607	26012	14537	17589	20602	23437	19880	28658	28753	26198	32310	18892	24827	20581	29109	19105	16446	23614	22087	20628	30684
200658_s_at	PHB	prohibitin	ENSG00000167085	0006260 // DNA replication // inferred from electronic annotation /// 0007165 // signal transduction // traceable author statement /// 0008285 // negative regulation of cell proliferation // non-traceable author statement /// 0016481 // negative regulation of transcription // inferred from direct assay /// 0016575 // histone deacetylation // inferred from direct assay /// 0042981 // regulation of…	chr17:47481414-47490655 (-) // 83.05 // q21.33	Hs.514303	7166	7237	8665	6677	4765	7390	4306	3698	7046	6025	5080	3186	6394	3772	3239	6814	6710	12369	8351	9519	3511	15121	12535	10157	4710	6021	4538	4043	4340	6267	5694	10870	8632	8726	5452	7914	5079	2017	4244	1827	9035	8765	8689
200659_s_at	PHB	prohibitin	ENSG00000167085	0006260 // DNA replication // inferred from electronic annotation /// 0007165 // signal transduction // traceable author statement /// 0008285 // negative regulation of cell proliferation // non-traceable author statement /// 0016481 // negative regulation of transcription // inferred from direct assay /// 0016575 // histone deacetylation // inferred from direct assay /// 0042981 // regulation of…	chr16:52968663-52970486 (+) // 91.13 // q12.2 /// chr17:47481419-47492242 (-) // 99.95 // q21.33	Hs.514303	1655	1065	3204	2046	1713	1651	1128	1322	1751	1374	1714	1607	1410	1054	2069	1574	1353	3268	2082	4205	1454	2258	3228	2393	1035	1503	1567	570	1602	893	1533	2747	1917	1988	1490	2837	2015	1491	2788	1014	3204	2106	1599
200660_at	S100A11	S100 calcium binding protein A11	ENSG00000163191	0007165 // signal transduction // traceable author statement /// 0008156 // negative regulation of DNA replication // traceable author statement /// 0008285 // negative regulation of cell proliferation // traceable author statement	chr1:152004981-152009511 (-) // 99.83 // q21.3	Hs.417004	15097	15650	20544	7200	20261	40	29404	23612	11247	1729	18603	4336	85	10365	7924	4688	10596	10817	508	10631	12157	4713	20787	755	21252	19365	13706	24478	17116	2169	6670	521	22	16956	1629	12490	2816	3058	13031	20451	19804	19566	8739
200661_at	CTSA	cathepsin A	ENSG00000064601	0006508 // proteolysis // inferred from electronic annotation /// 0006886 // intracellular protein transport // traceable author statement	chr20:44520205-44527456 (+) // 97.41 // q13.12	Hs.609336	3631	6639	12146	2792	4416	3771	2453	2708	2144	1927	4893	4559	2935	1250	1940	3188	5667	5205	5404	4014	4937	1494	3855	1563	8735	15047	5515	4959	5862	6156	465	999	759	3477	3171	3626	2387	4847	2134	5640	12913	5127	2932
200662_s_at	TOMM20	translocase of outer mitochondrial membrane 20 homolog (yeast)	ENSG00000173726	0006605 // protein targeting // inferred from electronic annotation /// 0006626 // protein targeting to mitochondrion // inferred from direct assay /// 0006810 // transport // inferred from electronic annotation /// 0006886 // intracellular protein transport // inferred from electronic annotation /// 0015031 // protein transport // inferred from electronic annotation	chrX:72442863-72446122 (+) // 79.81 // q13.2 /// chr1:235272659-235292131 (-) // 77.72 // q43	Hs.533192	18044	9443	10755	6060	8409	10504	8306	8026	10878	11738	13792	12158	11872	10326	13415	9267	8882	10865	15367	10990	12233	16161	9264	7749	7504	11794	19330	8270	10368	13629	15306	20687	11331	8928	11217	20504	14961	10725	12182	14246	12043	6841	9984
200663_at	CD63	CD63 molecule	ENSG00000135404	0007601 // visual perception // inferred from electronic annotation /// 0007601 // visual perception // traceable author statement /// 0008152 // metabolic process // inferred from electronic annotation /// 0045807 // positive regulation of endocytosis // inferred from electronic annotation /// 0050896 // response to stimulus // inferred from electronic annotation /// 0055114 // oxidation reducti…	chr12:56119257-56122794 (-) // 100.0 // q13.3	Hs.445570	25614	21622	23396	20902	14856	12256	16551	17040	27479	5490	12100	18126	12892	11918	18114	19587	19006	24447	17178	14555	18172	13318	20798	2207	15000	20578	15203	20210	22578	23897	18080	8416	3392	20182	12046	25704	22490	16739	11462	22433	18900	20000	20697
200664_s_at	DNAJB1	DnaJ (Hsp40) homolog, subfamily B, member 1	ENSG00000132002	0006457 // protein folding // inferred from electronic annotation /// 0006950 // response to stress // inferred from electronic annotation /// 0006986 // response to unfolded protein // traceable author statement /// 0051085 // chaperone mediated protein folding requiring cofactor // inferred from electronic annotation	chr19:14625581-14629280 (-) // 97.97 // p13.12	Hs.515210	3463	3413	5645	2735	3487	1811	2730	3666	3026	1712	2440	1085	2669	1969	1599	3946	2878	4024	3860	1102	1732	3082	4832	2703	4488	3228	3029	3411	3543	1580	1745	1985	1078	2980	1416	1637	3311	1719	1328	1094	2753	3367	3525
200665_s_at	SPARC	secreted protein, acidic, cysteine-rich (osteonectin)	ENSG00000113140	0001503 // ossification // traceable author statement /// 0007165 // signal transduction // inferred from electronic annotation /// 0042127 // regulation of cell proliferation // inferred from electronic annotation	chr5:151041997-151066469 (-) // 98.36 // q33.1	Hs.111779	32247	58	21176	2020	85	108	15	14	13209	274	30	100	885	923	7501	15	95	58	27	22043	26294	208	9	231	13999	11947	144	2336	2560	4921	17	3005	58	24572	23	16278	32322	31224	4835	22311	32	625	16
200666_s_at	DNAJB1	DnaJ (Hsp40) homolog, subfamily B, member 1	ENSG00000132002	0006457 // protein folding // inferred from electronic annotation /// 0006950 // response to stress // inferred from electronic annotation /// 0006986 // response to unfolded protein // traceable author statement /// 0051085 // chaperone mediated protein folding requiring cofactor // inferred from electronic annotation	chr19:14625581-14629201 (-) // 99.91 // p13.12 /// chr2:192744721-192746930 (-) // 91.63 // q32.3	Hs.515210	7027	6233	8798	5647	5896	4140	4791	6507	5528	2929	5154	2431	5106	4048	4356	5956	6260	7609	6115	2795	3366	4841	9456	4285	8594	5884	6157	6053	6617	4273	3793	2772	1817	5746	3634	3917	7472	4381	6334	3399	5897	7012	5400
200667_at	UBE2D3	ubiquitin-conjugating enzyme E2D 3 (UBC4/5 homolog, yeast)	ENSG00000109332	0006464 // protein modification process // traceable author statement /// 0006511 // ubiquitin-dependent protein catabolic process // traceable author statement /// 0016567 // protein ubiquitination // inferred from direct assay /// 0019941 // modification-dependent protein catabolic process // inferred from electronic annotation /// 0030509 // BMP signaling pathway // not recorded /// 0043161 //…	chr20:5271750-5273593 (-) // 55.41 // p12.3 /// chr4:103716083-103748708 (-) // 98.21 // q24	Hs.518773	3923	4865	5073	4051	4036	5496	6373	5046	3322	6719	5547	5676	4308	3361	4978	4737	5701	2340	4089	5692	5801	4366	3352	7195	5762	2663	3682	3070	4916	3170	2292	4429	4698	4797	1942	5245	4247	2304	3968	4949	3955	3915	2208
200668_s_at	UBE2D3	ubiquitin-conjugating enzyme E2D 3 (UBC4/5 homolog, yeast)	ENSG00000109332	0006464 // protein modification process // traceable author statement /// 0006511 // ubiquitin-dependent protein catabolic process // traceable author statement /// 0016567 // protein ubiquitination // inferred from direct assay /// 0019941 // modification-dependent protein catabolic process // inferred from electronic annotation /// 0030509 // BMP signaling pathway // not recorded /// 0043161 //…	chr20:5272208-5273593 (-) // 91.45 // p12.3 /// chr4:103717748-103749137 (-) // 98.76 // q24	Hs.518773	13638	15624	16497	12931	13462	14564	18590	13835	10110	15608	13347	14698	11910	10071	10784	14036	16486	9919	12884	15983	19222	15338	14458	20091	14425	10849	10581	20132	15885	9283	8643	12498	13177	14116	8794	15166	15655	6668	11144	11842	13391	11940	8792
200669_s_at	UBE2D3	ubiquitin-conjugating enzyme E2D 3 (UBC4/5 homolog, yeast)	ENSG00000109332	0006464 // protein modification process // traceable author statement /// 0006511 // ubiquitin-dependent protein catabolic process // traceable author statement /// 0016567 // protein ubiquitination // inferred from direct assay /// 0019941 // modification-dependent protein catabolic process // inferred from electronic annotation /// 0030509 // BMP signaling pathway // not recorded /// 0043161 //…	chr20:5272800-5273522 (-) // 94.06 // p12.3 /// chr4:103718337-103747710 (-) // 99.72 // q24	Hs.518773	8732	10323	11363	8438	8474	8685	10930	8513	6081	11016	9013	8613	8025	5827	5838	10115	9688	6701	8661	10214	11606	10527	9663	15631	9385	7094	5978	13099	9606	6368	5686	7187	9374	9091	6026	9489	9029	3108	4644	5432	9494	8048	5927
200670_at	XBP1	X-box binding protein 1	---	0006350 // transcription // inferred from electronic annotation /// 0006355 // regulation of transcription, DNA-dependent // inferred from electronic annotation /// 0006955 // immune response // traceable author statement /// 0045449 // regulation of transcription // inferred from electronic annotation	chr22:28795305-29196524 (-) // 97.63 // q12.2	Hs.437638	1995	2106	4023	3258	3816	3279	4499	3152	3393	3329	5672	13273	1387	2845	3165	6545	4485	2306	9242	2550	6409	3543	17681	1856	3225	4568	7086	7425	4733	3000	4922	3774	8024	3057	12368	2586	1799	2216	2478	5428	7380	2352	4809
200671_s_at	SPTBN1	spectrin, beta, non-erythrocytic 1	ENSG00000115306	0007182 // common-partner SMAD protein phosphorylation // inferred from electronic annotation /// 0007184 // SMAD protein nuclear translocation // inferred from electronic annotation /// 0051693 // actin filament capping // inferred from electronic annotation	chr2:54753506-54896146 (+) // 95.89 // p16.2	Hs.503178	561	482	1348	470	502	696	1044	1226	2026	1662	175	266	501	184	16	1466	573	849	1638	419	282	473	389	2055	778	511	502	868	486	495	70	448	276	1000	611	1047	746	126	39	39	797	1018	884
200672_x_at	SPTBN1	spectrin, beta, non-erythrocytic 1	ENSG00000115306	0007182 // common-partner SMAD protein phosphorylation // inferred from electronic annotation /// 0007184 // SMAD protein nuclear translocation // inferred from electronic annotation /// 0051693 // actin filament capping // inferred from electronic annotation	chr2:54753506-54895862 (+) // 96.2 // p16.2	Hs.503178	1205	1299	3099	892	1148	1328	1788	2627	2730	3466	638	955	1603	672	169	2445	1525	2228	3570	782	739	585	519	4546	1802	1648	1476	1260	1654	796	511	675	400	1679	1022	2082	1352	651	419	465	1866	1526	1124
200673_at	LAPTM4A	lysosomal protein transmembrane 4 alpha	ENSG00000068697	0006810 // transport // inferred from electronic annotation	chr2:20232411-20251429 (-) // 100.0 // p24.1	Hs.467807	10566	13301	17810	13733	15331	13890	19897	18820	21165	5298	13978	13008	14075	15843	12048	10331	14887	26025	11856	10181	9656	4937	19570	4388	18575	14693	16592	14212	14592	14478	14142	6903	3804	22601	8834	12024	19116	18365	16604	17158	12812	11231	6049
200674_s_at	RPL32	ribosomal protein L32	ENSG00000144713	0006412 // translation // inferred from electronic annotation /// 0006414 // translational elongation // not recorded	chr3:25790949-25791436 (+) // 90.1 // p24.2 /// chr6:151420631-151421131 (+) // 94.46 // q25.1 /// chr7:44507465-44507948 (+) // 93.66 // p13 /// chr3:12877529-12883017 (-) // 99.21 // p25.1	Hs.265174	34777	25551	22385	32828	24434	32059	26591	26231	31961	26442	19993	22175	20127	14793	26570	43002	19272	36275	38218	29035	39351	38753	20142	28029	16527	19219	19642	29304	19163	24733	20547	35696	50950	26678	25746	25725	30417	25867	18091	22227	19699	19507	37022
200675_at	CD81	CD81 molecule	ENSG00000110651	0000187 // activation of MAPK activity // inferred from direct assay /// 0006661 // phosphatidylinositol biosynthetic process // inferred from direct assay /// 0008104 // protein localization // inferred from direct assay /// 0008283 // cell proliferation // traceable author statement /// 0008284 // positive regulation of cell proliferation // inferred from direct assay /// 0009611 // response to…	chr11:2398552-2418626 (+) // 86.5 // p15.5	Hs.54457	8711	8305	15000	13200	10650	12187	7512	10276	8342	12146	8821	8290	8956	6502	7002	15113	19341	13487	9636	9474	11745	6966	10726	9003	9792	13725	16688	10035	10368	10146	9248	6410	10074	11969	998	17932	13681	6045	5446	9534	9708	10448	13296
200676_s_at	UBE2L3	ubiquitin-conjugating enzyme E2L 3	ENSG00000185651	0006464 // protein modification process // traceable author statement /// 0006511 // ubiquitin-dependent protein catabolic process // traceable author statement /// 0016567 // protein ubiquitination // inferred from direct assay /// 0019941 // modification-dependent protein catabolic process // inferred from electronic annotation /// 0043687 // post-translational protein modification // inferred …	chr22:21922018-21978323 (+) // 99.96 // q11.23	Hs.108104	781	238	817	839	568	1270	619	878	3399	632	1540	2936	778	601	476	520	1245	443	1127	1062	941	3297	505	1096	1209	587	1043	803	817	640	1241	797	786	1169	710	1810	9857	315	567	540	1248	1157	1015
200677_at	PTTG1IP	pituitary tumor-transforming 1 interacting protein	ENSG00000183255	0006606 // protein import into nucleus // inferred from direct assay	chr21:46269512-46293741 (-) // 99.85 // q22.3	Hs.474010	6494	8002	12249	7700	10430	6353	11668	6633	10593	4816	4672	8102	6863	9046	16118	10420	11151	19460	11697	7889	15489	4998	12482	4425	12790	7237	6522	14484	11074	7145	11649	5498	1879	7269	7189	6974	14722	9572	12215	14383	10939	18148	14813
200678_x_at	GRN	granulin	ENSG00000030582	0001835 // blastocyst hatching // inferred from electronic annotation /// 0007165 // signal transduction // non-traceable author statement /// 0007566 // embryo implantation // inferred from electronic annotation /// 0050679 // positive regulation of epithelial cell proliferation // inferred from electronic annotation	chr17:42422647-42430470 (+) // 98.62 // q21.32	Hs.514220	4270	7588	11401	4788	6307	3679	5921	4840	5390	1380	6416	3316	4988	4112	2032	7114	6424	11164	4185	3608	5798	1826	5369	1357	5575	16913	4176	3786	6665	6662	2357	2301	7193	2852	5605	5542	4217	2800	2159	2474	8992	5387	4004
200679_x_at	HMGB1	high-mobility group box 1	ENSG00000132967 /// ENSG00000189403	0006268 // DNA unwinding during replication // non-traceable author statement /// 0006281 // DNA repair // traceable author statement /// 0006288 // base-excision repair, DNA ligation // inferred from direct assay /// 0006288 // base-excision repair, DNA ligation // inferred from sequence or structural similarity /// 0006310 // DNA recombination // traceable author statement /// 0006325 // chroma…	chr13:31034583-31040069 (-) // 88.72 // q12.3 /// chr15:71456199-71457851 (-) // 83.92 // q24.1	Hs.644368	9932	5227	9254	10605	11937	12740	8289	10875	16069	19454	6155	16194	8599	9817	4385	11780	14548	10640	10948	12854	7543	13621	12747	21846	6685	4518	5831	6343	6811	9031	14759	16158	20357	8073	9161	10563	11585	2081	3674	2734	14745	15658	12487
200680_x_at	HMGB1	high-mobility group box 1	ENSG00000189403	0006268 // DNA unwinding during replication // non-traceable author statement /// 0006281 // DNA repair // traceable author statement /// 0006288 // base-excision repair, DNA ligation // inferred from direct assay /// 0006288 // base-excision repair, DNA ligation // inferred from sequence or structural similarity /// 0006310 // DNA recombination // traceable author statement /// 0006325 // chroma…	chr2:219065111-219066419 (+) // 84.64 // q35 /// chr22:26956444-26957435 (+) // 75.92 // q12.1 /// chr3:22423260-22424257 (+) // 89.79 // p24.3 /// chr1:171239785-171240772 (-) // 83.25 // q25.1 /// chr13:31035185-31039967 (-) // 89.49 // q12.3 /// chr15:71456801-71457804 (-) // 89.1 // q24.1 /// chr2:171457813-171458787 (-) // 81.57 // q31.1 /// chr20:56063142-56064414 (-) // 86.32 // q13.32 ///…	Hs.644368	29653	15290	20565	27544	22249	25331	22557	24448	29538	26889	14066	23401	16424	17208	23005	25337	20972	30816	23454	26263	21327	27773	19704	26840	13853	11216	15507	16689	15331	23227	27712	30906	38211	20883	21974	23936	25996	17871	19638	21382	21872	20153	25638
200681_at	GLO1	glyoxalase I	ENSG00000124767	0005975 // carbohydrate metabolic process // non-traceable author statement /// 0005975 // carbohydrate metabolic process // inferred from electronic annotation /// 0006749 // glutathione metabolic process // inferred from electronic annotation /// 0006916 // anti-apoptosis // inferred from direct assay /// 0006916 // anti-apoptosis // inferred from mutant phenotype /// 0006916 // anti-apoptosis …	chr6:38643719-38670917 (-) // 95.89 // p21.2	Hs.268849	10436	11503	8868	16091	14291	16273	10022	6416	15965	10878	8178	5361	18717	11284	17208	12424	12198	16679	11794	20754	15161	15825	11254	14907	6874	9520	7420	10963	13264	21487	8496	10394	16260	18044	7455	14646	14947	13127	14790	16609	8491	8137	7635
200682_s_at	UBE2L3	ubiquitin-conjugating enzyme E2L 3	ENSG00000185651	0006464 // protein modification process // traceable author statement /// 0006511 // ubiquitin-dependent protein catabolic process // traceable author statement /// 0016567 // protein ubiquitination // inferred from direct assay /// 0019941 // modification-dependent protein catabolic process // inferred from electronic annotation /// 0043687 // post-translational protein modification // inferred …	chr22:21922007-21978323 (+) // 95.93 // q11.23	Hs.108104	8622	6662	12870	10781	9432	9874	10653	8835	19065	11110	17287	9688	9777	5716	10710	9675	10964	8049	13569	11198	8416	32812	12941	13767	9147	11347	6892	8622	9835	8857	11938	6421	11407	8854	7419	10986	30492	7987	5701	11963	7768	11006	10713
200683_s_at	UBE2L3	ubiquitin-conjugating enzyme E2L 3	ENSG00000185651	0006464 // protein modification process // traceable author statement /// 0006511 // ubiquitin-dependent protein catabolic process // traceable author statement /// 0016567 // protein ubiquitination // inferred from direct assay /// 0019941 // modification-dependent protein catabolic process // inferred from electronic annotation /// 0043687 // post-translational protein modification // inferred …	chr22:21922007-21978323 (+) // 95.93 // q11.23	Hs.108104	1865	1568	4217	3925	2567	3882	2605	3465	8031	3023	5943	5060	2796	1918	2004	2990	3818	2864	4895	3693	2705	12298	3280	4570	3167	2730	2591	2596	3477	2293	2930	2318	3204	3602	1807	3519	14930	1669	2110	2409	2863	2864	3152
200684_s_at	UBE2L3	ubiquitin-conjugating enzyme E2L 3	ENSG00000185651	0006464 // protein modification process // traceable author statement /// 0006511 // ubiquitin-dependent protein catabolic process // traceable author statement /// 0016567 // protein ubiquitination // inferred from direct assay /// 0019941 // modification-dependent protein catabolic process // inferred from electronic annotation /// 0043687 // post-translational protein modification // inferred …	chr22:21922007-21978323 (+) // 95.93 // q11.23	Hs.108104	1290	645	2402	1696	1031	3318	1428	2369	5746	1590	3772	3902	1995	949	1447	1306	1862	979	2419	3065	1709	6643	1598	3282	1647	969	1475	896	1637	997	1710	1378	1795	2444	861	3218	14725	1082	1448	1502	1741	1511	2231
200685_at	SFRS11	splicing factor, arginine/serine-rich 11	---	0000398 // nuclear mRNA splicing, via spliceosome // not recorded /// 0006397 // mRNA processing // inferred from electronic annotation /// 0006397 // mRNA processing // traceable author statement /// 0008380 // RNA splicing // traceable author statement /// 0008380 // RNA splicing // inferred from electronic annotation	chr1:70671364-70718730 (+) // 94.03 // p31.1	Hs.479693	698	213	454	198	211	1760	357	670	850	922	758	3345	1110	551	1553	519	712	254	411	734	565	990	285	471	407	331	901	360	421	491	479	1172	739	783	404	1975	731	952	858	1298	1014	984	734
200686_s_at	SFRS11	splicing factor, arginine/serine-rich 11	ENSG00000116754	0000398 // nuclear mRNA splicing, via spliceosome // not recorded /// 0006397 // mRNA processing // inferred from electronic annotation /// 0006397 // mRNA processing // traceable author statement /// 0008380 // RNA splicing // traceable author statement /// 0008380 // RNA splicing // inferred from electronic annotation	chr1:70671406-70717684 (+) // 94.96 // p31.1	Hs.479693	7917	8932	8094	5786	6735	14441	10126	12712	9427	15455	13922	18732	16220	14153	9728	9463	10356	8044	12558	10976	9855	10547	8404	11868	9699	9594	11258	9829	11674	11927	6876	16244	7726	15848	7905	12881	6434	8602	8245	11719	7605	8847	6582
200687_s_at	SF3B3	splicing factor 3b, subunit 3, 130kDa	ENSG00000189091	0000398 // nuclear mRNA splicing, via spliceosome // not recorded /// 0006397 // mRNA processing // inferred from electronic annotation /// 0006397 // mRNA processing // traceable author statement /// 0006461 // protein complex assembly // traceable author statement /// 0008380 // RNA splicing // traceable author statement /// 0008380 // RNA splicing // inferred from electronic annotation	chr16:70557745-70606200 (+) // 99.95 // q22.3	Hs.514435	4724	2612	4586	5371	10348	7935	3845	3413	1992	5067	6209	4239	5890	3396	5446	3336	3452	4521	2971	3511	2768	4866	7402	6050	8572	4300	3614	4388	3740	1770	2887	4342	4253	3360	3901	3850	2863	3699	4116	4308	4742	3349	10691
200688_at	SF3B3	splicing factor 3b, subunit 3, 130kDa	---	0000398 // nuclear mRNA splicing, via spliceosome // not recorded /// 0006397 // mRNA processing // inferred from electronic annotation /// 0006397 // mRNA processing // traceable author statement /// 0006461 // protein complex assembly // traceable author statement /// 0008380 // RNA splicing // traceable author statement /// 0008380 // RNA splicing // inferred from electronic annotation	chr16:70597808-70611570 (+) // 88.62 // q22.3	Hs.514435	1007	679	1029	641	1520	1230	537	382	312	649	1186	520	464	344	748	804	573	751	322	523	798	556	1001	449	1028	905	552	506	338	340	434	430	412	562	521	912	992	451	770	649	383	798	1519
200689_x_at	EEF1G	eukaryotic translation elongation factor 1 gamma	ENSG00000149016 /// ENSG00000232856	0006412 // translation // inferred from electronic annotation /// 0006414 // translational elongation // not recorded /// 0006414 // translational elongation // non-traceable author statement /// 0006414 // translational elongation // inferred from electronic annotation	chr7:124673489-124675435 (+) // 89.01 // q31.33 /// chrX:114937111-114938515 (+) // 92.98 // q23 /// chr11:62327074-62340215 (-) // 97.8 // q12.3 /// chr7:132719290-132720699 (-) // 99.22 // q33	Hs.144835	32487	28097	22310	32352	22926	31753	27632	25616	33237	26342	19911	21458	21076	17457	23032	35484	17285	27923	31180	26865	35449	32926	19992	26983	17117	20744	18529	30189	21880	26488	25572	33892	44809	26929	26380	28540	28400	22312	18772	18678	22297	21823	34968
200690_at	HSPA9	heat shock 70kDa protein 9 (mortalin)	ENSG00000113013 /// ENSG00000226666	0006457 // protein folding // inferred from electronic annotation /// 0006611 // protein export from nucleus // inferred from electronic annotation /// 0006916 // anti-apoptosis // traceable author statement /// 0006950 // response to stress // inferred from electronic annotation	chr5:137890265-137911106 (-) // 94.53 // q31.2	Hs.184233	1494	3454	1544	1358	1144	2983	1173	1374	1076	1518	2510	1160	2161	1187	4621	1591	1794	1664	1482	2315	2179	3097	1341	1478	1722	1473	1850	1321	1222	3306	2130	2045	1788	1515	2756	1626	1348	1313	1575	2273	1906	1385	1534
200691_s_at	HSPA9	heat shock 70kDa protein 9 (mortalin)	ENSG00000113013	0006457 // protein folding // inferred from electronic annotation /// 0006611 // protein export from nucleus // inferred from electronic annotation /// 0006916 // anti-apoptosis // traceable author statement /// 0006950 // response to stress // inferred from electronic annotation	chr2:222826415-222829167 (+) // 92.39 // q36.1 /// chr5:137891024-137911049 (-) // 98.01 // q31.2	Hs.184233	8777	16235	10039	11789	7268	17011	7572	10113	8426	10063	16093	8437	12577	7893	14018	11163	12536	14007	11006	12858	14055	14994	11895	10777	11514	10892	13988	10419	9935	17916	14074	12850	10979	9258	15695	8867	7733	7101	8418	8955	14097	10037	9898
200692_s_at	HSPA9	heat shock 70kDa protein 9 (mortalin)	ENSG00000113013	0006457 // protein folding // inferred from electronic annotation /// 0006611 // protein export from nucleus // inferred from electronic annotation /// 0006916 // anti-apoptosis // traceable author statement /// 0006950 // response to stress // inferred from electronic annotation	chr2:222826428-222828549 (+) // 94.65 // q36.1 /// chr5:137891663-137911035 (-) // 99.81 // q31.2	Hs.184233	5217	10305	6092	7399	4050	10894	4536	6249	5804	5818	10417	5135	7845	4392	5696	8364	6898	8014	5829	8584	7753	11536	7634	6827	7087	6970	8862	5112	6222	13764	9297	8358	8653	6110	11112	5633	5490	3513	3946	3469	7523	5299	6567
200693_at	YWHAQ	tyrosine 3-monooxygenase/tryptophan 5-monooxygenase activation protein, theta polypeptide	ENSG00000134308	0006605 // protein targeting // inferred from electronic annotation /// 0007264 // small GTPase mediated signal transduction // inferred from electronic annotation /// 0045892 // negative regulation of transcription, DNA-dependent // inferred from direct assay	chr22:44040720-44041442 (+) // 38.05 // q13.31 /// chr2:9724396-9771087 (-) // 97.49 // p25.1	Hs.74405	17651	15285	25521	19930	14992	18787	15312	15894	19012	18655	13547	17197	16714	19037	19126	14408	18235	16222	15645	10163	16168	15457	17658	21784	17003	19336	13725	19633	17676	16999	18592	17581	16699	28255	21334	17836	22221	16833	15903	22813	17252	19456	22405
200694_s_at	DDX24	DEAD (Asp-Glu-Ala-Asp) box polypeptide 24	ENSG00000089737	0007165 // signal transduction // inferred from electronic annotation /// 0007283 // spermatogenesis // traceable author statement /// 0007338 // single fertilization // traceable author statement /// 0007339 // binding of sperm to zona pellucida // inferred from electronic annotation /// 0016070 // RNA metabolic process // non-traceable author statement	chr14:94517268-94547558 (-) // 99.29 // q32.13	Hs.510328	4217	1803	3331	6379	4220	2617	4000	3053	5029	8073	5507	8007	5729	9873	8363	4100	6260	5533	4718	8202	4514	3553	8589	8116	5505	8440	6219	5197	4633	3282	7148	3076	3839	4454	5271	6235	5974	5722	8227	10572	3549	6453	4724
200695_at	PPP2R1A	protein phosphatase 2 (formerly 2A), regulatory subunit A, alpha isoform	ENSG00000105568	0000188 // inactivation of MAPK activity // non-traceable author statement /// 0006275 // regulation of DNA replication // non-traceable author statement /// 0006461 // protein complex assembly // traceable author statement /// 0006470 // protein amino acid dephosphorylation // traceable author statement /// 0006672 // ceramide metabolic process // non-traceable author statement /// 0006917 // in…	chr19:52693304-52729482 (+) // 92.27 // q13.32	Hs.467192	4133	2907	4314	5312	3614	5174	4166	3610	3327	3548	3629	3941	4865	3583	759	4594	4059	4987	3486	3968	2135	3238	2540	2867	5142	4730	2742	4030	3112	3668	4869	4237	3729	3739	4472	3210	4688	286	898	533	3500	2566	4818
200696_s_at	GSN	gelsolin (amyloidosis, Finnish type)	ENSG00000148180	0006915 // apoptosis // inferred from electronic annotation /// 0007568 // aging // inferred from electronic annotation /// 0014003 // oligodendrocyte development // inferred from electronic annotation /// 0016192 // vesicle-mediated transport // inferred from electronic annotation /// 0030041 // actin filament polymerization // inferred from direct assay /// 0030041 // actin filament polymerizat…	chr9:124062124-124095120 (+) // 97.19 // q33.2	Hs.522373	10917	1220	2903	3669	2640	1661	4001	4963	2628	238	1422	6368	1306	4362	351	2797	4590	2084	569	676	1454	269	5249	143	4791	3920	1062	4464	4360	2756	1736	395	248	7875	426	881	2234	1237	2779	2016	1421	5459	703
200697_at	HK1	hexokinase 1	ENSG00000156515	0005975 // carbohydrate metabolic process // inferred from electronic annotation /// 0006096 // glycolysis // traceable author statement /// 0006096 // glycolysis // inferred from electronic annotation	chr10:71078622-71161635 (+) // 99.86 // q21.3	Hs.370365	4885	1240	4456	6149	2930	2231	3873	1080	4354	5458	4040	5050	3947	3418	5782	1826	3588	1288	31	4637	6828	18485	8051	2030	6314	5071	7322	2270	5391	1725	1123	2968	1860	3742	1941	5935	2737	1343	1410	5829	453	2175	3116
200698_at	KDELR2	KDEL (Lys-Asp-Glu-Leu) endoplasmic reticulum protein retention receptor 2	ENSG00000136240	0006621 // protein retention in ER lumen // inferred from electronic annotation /// 0006810 // transport // inferred from electronic annotation /// 0006886 // intracellular protein transport // traceable author statement /// 0015031 // protein transport // inferred from electronic annotation /// 0016192 // vesicle-mediated transport // inferred from electronic annotation	chr7:6500653-6523831 (-) // 95.05 // p22.1	Hs.654552	9091	9589	17266	12404	7339	7562	7506	6749	8107	2698	10905	14066	9229	11288	11017	7224	10614	9074	10804	15893	9079	4492	11288	1005	14949	12593	13100	8106	10323	6537	8023	5989	3642	14364	8096	10569	10451	11683	8579	13799	10609	9790	7169
200699_at	KDELR2	KDEL (Lys-Asp-Glu-Leu) endoplasmic reticulum protein retention receptor 2	ENSG00000136240	0006621 // protein retention in ER lumen // inferred from electronic annotation /// 0006810 // transport // inferred from electronic annotation /// 0006886 // intracellular protein transport // traceable author statement /// 0015031 // protein transport // inferred from electronic annotation /// 0016192 // vesicle-mediated transport // inferred from electronic annotation	chr7:6500653-6523831 (-) // 95.05 // p22.1	Hs.654552	4192	2786	13897	5571	3246	5092	2581	3908	4715	1156	3950	9449	4524	3514	6946	3386	4350	2623	6144	6199	4624	2304	4809	527	5226	5566	6838	1824	3824	2510	4084	3942	2262	6164	3101	5169	7062	7607	4771	8150	5208	4585	3354
200700_s_at	KDELR2	KDEL (Lys-Asp-Glu-Leu) endoplasmic reticulum protein retention receptor 2	ENSG00000136240	0006621 // protein retention in ER lumen // inferred from electronic annotation /// 0006810 // transport // inferred from electronic annotation /// 0006886 // intracellular protein transport // traceable author statement /// 0015031 // protein transport // inferred from electronic annotation /// 0016192 // vesicle-mediated transport // inferred from electronic annotation	chr7:6502269-6523700 (-) // 96.53 // p22.1	Hs.654552	10286	7952	15982	13999	11338	6857	12902	8756	5791	4911	11484	8298	11754	13582	12355	13722	12552	16929	15878	11708	7063	7196	16700	3802	15117	12726	12101	12877	9473	13212	7254	6896	7067	10993	9454	8867	12726	8103	8717	11309	12766	10428	8387
200701_at	NPC2	Niemann-Pick disease, type C2	ENSG00000119655	0006605 // protein targeting // traceable author statement /// 0007179 // transforming growth factor beta receptor signaling pathway // traceable author statement /// 0009306 // protein secretion // traceable author statement /// 0015914 // phospholipid transport // traceable author statement /// 0019747 // regulation of isoprenoid metabolic process // traceable author statement /// 0030301 // ch…	chr14:74946650-74959983 (-) // 97.4 // q24.3	Hs.433222	8227	8476	6153	7860	7634	3472	7339	11777	12337	1326	3787	9636	5250	5862	2878	12135	9162	10694	4431	3416	7736	883	5794	3444	4235	11670	7337	22220	13382	11968	908	1952	2627	4538	1584	6885	10545	8145	10110	11351	5965	17167	2147
200702_s_at	DDX24	DEAD (Asp-Glu-Ala-Asp) box polypeptide 24	ENSG00000089737	0016070 // RNA metabolic process // non-traceable author statement	chr14:94517267-94547558 (-) // 97.58 // q32.13	Hs.510328	677	458	824	1244	764	560	728	702	2521	1498	990	1096	1102	1092	829	1478	890	802	1545	2586	1576	1389	1878	1485	864	1406	739	1341	422	1008	2727	1108	1724	1676	1754	1799	2369	404	808	659	453	2349	1650
200703_at	DYNLL1	dynein, light chain, LC8-type 1	ENSG00000088986	0007017 // microtubule-based process // inferred from electronic annotation /// 0007292 // female gamete generation // traceable author statement /// 0008633 // activation of pro-apoptotic gene products // not recorded /// 0009653 // anatomical structure morphogenesis // traceable author statement /// 0030036 // actin cytoskeleton organization // traceable author statement /// 0042326 // negative…	chr12:120933932-120936290 (+) // 99.22 // q24.31 /// chr14:81879237-81879855 (+) // 90.36 // q31.1 /// chr14:81712359-81712998 (-) // 94.09 // q31.1	Hs.5120	21398	22680	20403	28566	19864	23229	21535	19413	18569	16611	20961	21706	18635	21074	23175	20684	23005	25423	23498	21870	16088	18699	18827	19616	22092	22050	19465	18278	17460	24830	25449	14083	13682	21441	24648	25469	24135	21622	18282	26633	21614	19337	20454
200704_at	LITAF	lipopolysaccharide-induced TNF factor	ENSG00000189067	0006350 // transcription // inferred from electronic annotation /// 0006357 // regulation of transcription from RNA polymerase II promoter // traceable author statement /// 0006915 // apoptosis // inferred from electronic annotation /// 0043123 // positive regulation of I-kappaB kinase/NF-kappaB cascade // inferred from mutant phenotype /// 0045449 // regulation of transcription // inferred from …	chr16:11641855-11680229 (-) // 92.4 // p13.13	Hs.459940	3948	4793	14105	5467	8450	2134	12889	11071	4949	226	9628	2528	1288	5387	555	3464	2940	6620	990	2225	4979	514	6638	88	16163	6214	6290	7463	5958	3209	1529	34	1020	2038	1390	1162	2998	4042	2381	5986	3622	4067	1390
200705_s_at	EEF1B2	eukaryotic translation elongation factor 1 beta 2	ENSG00000114942 /// ENSG00000232472	0006412 // translation // inferred from electronic annotation /// 0006414 // translational elongation // not recorded /// 0006414 // translational elongation // non-traceable author statement /// 0006414 // translational elongation // inferred from electronic annotation	chr2:207024468-207027652 (+) // 99.38 // q33.3 /// chr5:67454997-67455805 (-) // 80.08 // q13.1 /// chr7:131346656-131347424 (-) // 77.59 // q32.3 /// chrX:24806460-24807227 (-) // 77.07 // p22.11	Hs.421608	19510	21834	18060	19037	16483	26624	15900	17602	22657	23901	21256	23178	17252	15769	23180	32638	21165	19062	28800	30921	29694	24634	23344	28999	18111	21449	22285	23793	23048	26648	22253	19861	36761	27889	21068	21950	25525	15842	23404	20777	20889	23339	27087
200706_s_at	LITAF	lipopolysaccharide-induced TNF factor	ENSG00000189067	0006350 // transcription // inferred from electronic annotation /// 0006357 // regulation of transcription from RNA polymerase II promoter // traceable author statement /// 0006915 // apoptosis // inferred from electronic annotation /// 0043123 // positive regulation of I-kappaB kinase/NF-kappaB cascade // inferred from mutant phenotype /// 0045449 // regulation of transcription // inferred from …	chr16:11642458-11680229 (-) // 89.45 // p13.13	Hs.459940	2695	4321	11180	4539	6869	1846	9360	7674	2920	192	7480	1970	1247	3504	233	3183	2431	5307	997	1783	3491	400	1786	122	13954	4838	4781	6277	4437	2279	1149	77	884	1499	1257	1048	2039	2506	1255	3839	2844	3986	1332
200707_at	PRKCSH	protein kinase C substrate 80K-H	ENSG00000130175	0007243 // protein kinase cascade // non-traceable author statement	chr19:11546467-11561780 (+) // 95.72 // p13.2	Hs.610830	7179	62	3586	3863	1992	2758	2959	2667	5484	1847	3721	3416	4529	3612	1477	5452	2110	2782	3824	3307	4179	2809	2592	3882	3289	3682	2507	2877	1772	3932	2834	2869	3012	3740	3734	2974	3391	893	412	789	2251	2304	4741
200708_at	GOT2	glutamic-oxaloacetic transaminase 2, mitochondrial (aspartate aminotransferase 2)	ENSG00000125166	0006107 // oxaloacetate metabolic process // inferred from electronic annotation /// 0006520 // cellular amino acid metabolic process // inferred from electronic annotation /// 0006532 // aspartate biosynthetic process // inferred from electronic annotation /// 0006533 // aspartate catabolic process // inferred from direct assay /// 0006810 // transport // inferred from electronic annotation /// …	chr16:58741036-58768140 (-) // 99.4 // q21	Hs.599470	5953	4953	6351	5716	8404	5736	6218	6052	6320	6405	9702	5144	3552	3838	7780	8306	6445	7163	6664	7109	6694	9729	4725	6151	6567	6747	9045	6274	4596	515	5533	4521	12389	4505	9274	4982	4484	6355	3982	5364	8485	5481	10333
200709_at	FKBP1A	FK506 binding protein 1A, 12kDa	ENSG00000088832	0001933 // negative regulation of protein amino acid phosphorylation // inferred from electronic annotation /// 0003007 // heart morphogenesis // inferred from sequence or structural similarity /// 0006457 // protein folding // inferred from electronic annotation /// 0006457 // protein folding // non-traceable author statement /// 0006458 // 'de novo' protein folding // traceable author statement…	chr6:63921392-63922915 (+) // 91.71 // q12 /// chr20:1349632-1373711 (-) // 95.56 // p13	Hs.471933	18100	8202	8571	8652	14808	8778	9823	9313	8961	14365	6066	12703	7476	7762	18702	6342	8319	13902	8225	14677	20659	7594	9110	15293	10818	15774	8277	14030	5590	7261	7735	9205	11910	7711	12440	14514	11406	14223	10327	17492	12986	10729	17692
200710_at	ACADVL	acyl-Coenzyme A dehydrogenase, very long chain	ENSG00000072778	0006461 // protein complex assembly // traceable author statement /// 0006629 // lipid metabolic process // inferred from electronic annotation /// 0006631 // fatty acid metabolic process // inferred from electronic annotation /// 0006635 // fatty acid beta-oxidation // traceable author statement /// 0006635 // fatty acid beta-oxidation // inferred from electronic annotation /// 0007165 // signal…	chr17:7123226-7128582 (+) // 98.29 // p13.1	Hs.437178	7899	3857	5293	2435	6220	3857	2130	3017	2778	3840	4764	3177	2655	4916	1937	5485	6576	3830	4795	5581	2954	2321	4273	956	4154	4419	4514	2447	3392	3188	1572	3986	4436	1845	4587	2302	1243	1027	1285	2271	3263	6582	6037
200711_s_at	SKP1	S-phase kinase-associated protein 1	ENSG00000113558	0006511 // ubiquitin-dependent protein catabolic process // inferred from electronic annotation /// 0019941 // modification-dependent protein catabolic process // inferred from electronic annotation /// 0051437 // positive regulation of ubiquitin-protein ligase activity during mitotic cell cycle // not recorded	chr5:133492568-133512645 (-) // 99.17 // q31.1 /// chr7:65887523-65888973 (-) // 94.54 // q11.21	Hs.171626	4267	3696	5029	6127	5176	5212	4797	6197	4727	3853	6191	3406	4712	4665	5241	4310	5801	4474	3751	4390	4680	4060	5216	3925	5414	4876	6435	3440	4615	3707	5022	2341	3206	4103	3177	4790	7481	5247	3885	7117	4968	7374	4791
200712_s_at	MAPRE1	microtubule-associated protein, RP/EB family, member 1	ENSG00000101367	0007049 // cell cycle // inferred from electronic annotation /// 0007067 // mitosis // inferred from electronic annotation /// 0008283 // cell proliferation // traceable author statement /// 0031115 // negative regulation of microtubule polymerization // inferred from direct assay /// 0051301 // cell division // inferred from electronic annotation	chr20:31407702-31438211 (+) // 96.8 // q11.21	Hs.472437	2765	5575	3640	2696	5414	4407	3604	3006	1550	7126	3352	2640	4288	4441	1403	2281	4137	3712	5851	5711	3007	4550	4108	7371	7475	3906	3826	2882	4040	5614	4099	3636	4373	3811	3285	2904	3079	2261	1724	2436	5939	6148	4792
200713_s_at	MAPRE1	microtubule-associated protein, RP/EB family, member 1	ENSG00000101367	0007049 // cell cycle // inferred from electronic annotation /// 0007067 // mitosis // inferred from electronic annotation /// 0008283 // cell proliferation // traceable author statement /// 0031115 // negative regulation of microtubule polymerization // inferred from direct assay /// 0051301 // cell division // inferred from electronic annotation	chr20:31407773-31438204 (+) // 98.82 // q11.21 /// chr4:33010899-33013379 (-) // 90.04 // p15.1 /// chr8:136635831-136638275 (-) // 89.41 // q24.23	Hs.472437	8715	9496	7977	7120	12037	10391	7667	7297	5473	13522	8237	8823	10121	11121	12284	4718	8237	10225	12509	12869	6132	9429	8736	13107	12703	7819	9383	6524	9656	11647	9343	10356	9659	10136	7115	6828	8435	10769	10171	16613	12030	11424	10473
200714_x_at	OS9	osteosarcoma amplified 9, endoplasmic reticulum lectin	ENSG00000135506	0006621 // protein retention in ER lumen // inferred from direct assay /// 0016567 // protein ubiquitination // inferred from mutant phenotype /// 0030433 // ER-associated protein catabolic process // inferred from mutant phenotype /// 0034976 // response to endoplasmic reticulum stress // inferred from direct assay /// 0042787 // protein ubiquitination during ubiquitin-dependent protein cataboli…	chr12:58087919-58115339 (+) // 95.58 // q14.1	Hs.527861	5484	6533	5325	8218	5052	4473	6726	7692	2803	4970	6048	5434	6407	5209	5597	6520	5681	6647	5158	4234	6218	3433	9656	3485	5507	6959	11780	6004	6021	8650	6802	3339	4180	6647	9325	5501	4083	4380	4015	7249	9128	6302	4356
200715_x_at	RPL13A	ribosomal protein L13a	ENSG00000142541	0006412 // translation // inferred from electronic annotation /// 0006414 // translational elongation // not recorded	chr10:98510039-98510680 (+) // 56.26 // q24.1 /// chr12:13028427-13029070 (+) // 54.85 // p13.1 /// chr19:49993103-49995562 (+) // 96.12 // q13.31 /// chr21:26734129-26735231 (+) // 94.44 // q21.3 /// chr12:31404896-31405540 (-) // 55.29 // p11.21 /// chr13:55014812-55015455 (-) // 55.47 // q21.1	Hs.523185	31490	22201	15324	20165	9786	28587	20878	26033	10487	11825	15981	16928	9970	6132	23733	31326	13402	10592	10288	17963	34203	25959	20402	24071	8047	13362	14488	24007	13793	10162	6663	32994	39194	15478	12320	18103	23674	15560	25132	11125	13155	15453	27068
200716_x_at	RPL13A	ribosomal protein L13a	ENSG00000142541 /// ENSG00000236552	0006412 // translation // inferred from electronic annotation /// 0006414 // translational elongation // not recorded	chr1:207080946-207081622 (+) // 91.52 // q32.2 /// chr10:98510027-98510680 (+) // 96.43 // q24.1 /// chr12:13028415-13029070 (+) // 94.05 // p13.1 /// chr14:56232877-56233556 (+) // 90.33 // q23.1 /// chr19:49990869-49995115 (+) // 99.7 // q13.31 /// chr21:26734117-26734788 (+) // 96.73 // q21.3 /// chr10:112696360-112696998 (-) // 90.77 // q25.2 /// chr13:55014812-55015467 (-) // 95.09 // q21.1 …	Hs.523185	43121	34819	28712	43744	30171	41732	38813	35559	33607	32633	26974	25422	23543	21736	33191	52830	25731	41753	42832	32757	45308	43443	27211	35394	22526	23244	22614	39942	22978	31155	33947	49328	58142	34415	34941	40520	35475	20309	18702	29205	26003	26791	44880
200717_x_at	RPL7	ribosomal protein L7	ENSG00000137970 /// ENSG00000147604 /// ENSG00000214485	0006364 // rRNA processing // inferred from mutant phenotype /// 0006412 // translation // inferred from electronic annotation /// 0006412 // translation // traceable author statement /// 0006414 // translational elongation // not recorded /// 0042273 // ribosomal large subunit biogenesis // inferred from mutant phenotype	chr10:35986217-35987024 (+) // 90.33 // p11.21 /// chr12:19242075-19242885 (+) // 94.8 // p12.3 /// chr16:18026573-18027199 (+) // 73.52 // p12.3 /// chr2:38458700-38459522 (+) // 92.87 // p22.1 /// chr2:50105759-50106569 (+) // 91.9 // p16.3 /// chr5:149473854-149474674 (+) // 98.67 // q33.1 /// chr5:76878190-76879010 (+) // 97.7 // q14.1 /// chr5:79796141-79797284 (+) // 92.14 // q14.1 /// chr7…	Hs.571841	43120	33691	32745	41761	31174	41161	35044	34955	43915	36748	23364	28540	28139	23200	34780	49031	29976	42360	43018	38247	45453	45747	28016	36406	24249	28167	29629	38276	28569	37178	40774	47239	57937	37657	41727	38084	35740	36804	54889	34114	31051	27809	44547
200718_s_at	SKP1	S-phase kinase-associated protein 1	ENSG00000113558	0006511 // ubiquitin-dependent protein catabolic process // inferred from electronic annotation /// 0019941 // modification-dependent protein catabolic process // inferred from electronic annotation /// 0051437 // positive regulation of ubiquitin-protein ligase activity during mitotic cell cycle // not recorded	chr5:133492083-133512689 (-) // 97.31 // q31.1	Hs.171626	27255	22119	22139	32378	20776	24272	28017	26490	29037	23453	21723	20487	21080	18040	20518	22546	23195	29557	21598	21505	23289	22666	21411	22646	21305	21208	21968	22833	23405	22918	26959	17811	15899	28866	23232	25033	28751	23497	17722	25251	22112	21015	20289
200719_at	SKP1	S-phase kinase-associated protein 1	ENSG00000113558	0006511 // ubiquitin-dependent protein catabolic process // inferred from electronic annotation /// 0019941 // modification-dependent protein catabolic process // inferred from electronic annotation /// 0051437 // positive regulation of ubiquitin-protein ligase activity during mitotic cell cycle // not recorded	chr5:133492083-133512689 (-) // 97.31 // q31.1	Hs.171626	1115	1260	1388	1595	1178	1280	1277	1593	2044	1721	2852	1434	1500	1050	2211	1056	1631	1156	1052	667	880	1662	1103	1174	1193	1036	1673	807	1389	984	1886	882	1282	903	1004	1199	2060	1187	1081	1826	1540	1993	1619
200720_s_at	ACTR1A	ARP1 actin-related protein 1 homolog A, centractin alpha (yeast)	ENSG00000138107	0016192 // vesicle-mediated transport // traceable author statement	chr10:104238985-104262471 (-) // 93.9 // q24.32	Hs.153961	2092	1317	2284	4597	803	2346	2156	1573	3303	2593	1060	1172	4762	1996	2222	1559	1699	1126	1506	1014	1228	1917	2222	3598	1857	2915	1827	1079	1341	2067	2248	1307	1616	2433	1919	2219	2799	3049	1923	3242	1444	1654	2144
200721_s_at	ACTR1A	ARP1 actin-related protein 1 homolog A, centractin alpha (yeast)	ENSG00000138107	0016192 // vesicle-mediated transport // traceable author statement	chr10:104238986-104262462 (-) // 96.64 // q24.32	Hs.153961	2615	2139	3070	4951	1045	3814	1983	2136	3303	2999	1844	2248	6484	2097	3909	1691	2227	1668	1862	1593	2128	2200	2242	3418	2826	3430	3252	1093	1715	1762	2153	1324	1959	3122	2673	2834	3198	3548	3067	2121	2432	2217	2309
200722_s_at	CAPRIN1	cell cycle associated protein 1	ENSG00000135387	---	chr11:34073229-34122662 (+) // 96.59 // p13	Hs.471818	6543	4204	9120	5720	7237	8221	3363	6227	2816	8729	3492	5657	5210	7117	1652	7168	5416	4372	8771	9625	4121	9193	6368	9567	6686	5643	3842	2759	4770	4947	6934	5274	6779	4383	4670	6830	6567	1477	525	1041	7159	6053	9076
200723_s_at	CAPRIN1	cell cycle associated protein 1	ENSG00000135387	---	chr11:34073927-34122011 (+) // 97.58 // p13	Hs.471818	12621	9297	15734	11974	14438	15213	5693	10388	7235	13554	9040	13788	10510	11512	10143	11854	11558	8429	14495	16321	10286	14076	11560	14500	10668	9714	8928	8344	9955	9332	13423	11534	10332	13343	9088	13682	12434	7603	4855	6688	14243	13215	15900
200724_at	RPL10	ribosomal protein L10	ENSG00000147403	0006412 // translation // inferred by curator /// 0006412 // translation // inferred from electronic annotation /// 0006414 // translational elongation // not recorded	chrX:153626836-153630680 (+) // 99.03 // q28	Hs.534404	161	310	205	248	294	110	345	271	254	282	179	191	147	161	723	355	269	273	160	244	283	105	163	88	228	339	203	223	287	365	297	128	159	180	235	230	259	472	420	238	311	163	186
200725_x_at	RPL10	ribosomal protein L10	ENSG00000147403	0006412 // translation // inferred by curator /// 0006412 // translation // inferred from electronic annotation /// 0006414 // translational elongation // not recorded	chr5:168043315-168044051 (+) // 97.85 // q35.1 /// chr6:27178981-27179719 (+) // 89.92 // p22.1 /// chrX:153626717-153629253 (+) // 99.87 // q28 /// chr19:12754030-12754774 (-) // 98.92 // p13.13 /// chr21:28792641-28793383 (-) // 93.55 // q21.3	Hs.534404	28886	25585	19698	23159	18987	24091	18455	21213	28481	22739	17395	21329	14148	15105	21096	38676	18872	13623	23108	21208	30449	32227	20220	24505	12099	20406	18791	23636	19998	24186	25507	34193	41130	22472	20820	25891	23331	22429	16141	15150	20471	19058	34842
200726_at	PPP1CC	protein phosphatase 1, catalytic subunit, gamma isoform	ENSG00000186298	0005975 // carbohydrate metabolic process // inferred from electronic annotation /// 0005977 // glycogen metabolic process // inferred from electronic annotation /// 0006470 // protein amino acid dephosphorylation // inferred from electronic annotation /// 0007049 // cell cycle // inferred from electronic annotation /// 0051301 // cell division // inferred from electronic annotation	chr12:111157743-111180667 (-) // 97.04 // q24.13	Hs.79081	12465	12032	8709	14340	9036	16482	9973	11155	7776	14161	8370	13193	12857	9875	13779	9053	11026	14040	11596	13086	11920	15516	12011	14787	9793	7219	8875	11922	10953	13594	13874	20711	20291	9051	10485	11019	10761	8729	9865	11094	7399	11186	12048
200727_s_at	ACTR2	ARP2 actin-related protein 2 homolog (yeast)	---	0006928 // cell motion // traceable author statement	chr19:20368455-20373718 (+) // 91.77 // p12 /// chr2:65454944-65498387 (+) // 97.16 // p14 /// chr22:25082813-25086570 (+) // 89.81 // q12.1	Hs.719274	1791	5472	2903	1985	2951	2724	2179	1342	4127	3512	2147	1269	2902	1520	1317	1800	1689	1324	3915	4485	3195	3678	2453	2842	3806	1866	1413	1948	4997	3562	1291	1082	5170	3589	2678	1653	4693	598	3691	1223	2242	2285	2934
200728_at	ACTR2	ARP2 actin-related protein 2 homolog (yeast)	ENSG00000138071	0006928 // cell motion // traceable author statement	chr19:20368455-20373718 (+) // 91.77 // p12 /// chr2:65454944-65498387 (+) // 97.16 // p14 /// chr22:25082813-25086570 (+) // 89.81 // q12.1	Hs.719274	7778	12089	8220	4168	6860	8101	6051	5260	9359	9891	5490	7723	8192	7463	4614	4617	6317	3445	7423	12096	8787	10016	6788	7850	8639	5933	4856	6879	11639	8003	2938	2802	12696	9853	5416	7969	8718	2899	2884	4403	9837	7494	5995
200729_s_at	ACTR2	ARP2 actin-related protein 2 homolog (yeast)	ENSG00000138071	0006928 // cell motion // traceable author statement	chr19:20368462-20372184 (+) // 94.16 // p12 /// chr2:65454977-65497295 (+) // 98.89 // p14 /// chr22:25082822-25085481 (+) // 91.9 // q12.1	Hs.719274	6103	11065	8606	4076	9373	6036	6057	4489	7512	9938	7657	6260	8782	6788	3677	4926	6794	2591	11691	11313	8465	8219	9344	8412	11489	6214	5970	6628	14576	7233	2130	3068	9646	9587	5948	6512	6029	2899	3059	4877	9092	8708	6195
200730_s_at	PTP4A1	protein tyrosine phosphatase type IVA, member 1	ENSG00000112245	0006470 // protein amino acid dephosphorylation // inferred from electronic annotation /// 0007049 // cell cycle // inferred from electronic annotation /// 0007275 // multicellular organismal development // inferred from electronic annotation /// 0016311 // dephosphorylation // inferred from electronic annotation /// 0030335 // positive regulation of cell migration // inferred from electronic ann…	chr6:64282378-64293493 (+) // 94.97 // q12	Hs.227777	3363	4205	3034	5230	1340	2608	5009	2649	6724	2862	11639	1765	4470	3968	1995	2245	2766	3306	13476	2743	4256	2226	7455	4017	3650	3494	9864	3794	5193	4008	5558	1165	1630	2462	3247	2421	1715	2456	2680	815	2303	2071	1835
200731_s_at	PTP4A1	protein tyrosine phosphatase type IVA, member 1	ENSG00000112245	0006470 // protein amino acid dephosphorylation // inferred from electronic annotation /// 0007049 // cell cycle // inferred from electronic annotation /// 0007275 // multicellular organismal development // inferred from electronic annotation /// 0016311 // dephosphorylation // inferred from electronic annotation /// 0030335 // positive regulation of cell migration // inferred from electronic ann…	chr6:64282378-64293493 (+) // 94.97 // q12	Hs.227777	3839	1461	1899	3808	880	2126	2468	1337	4735	2183	8945	1909	1149	1621	1611	1718	1748	2860	8410	1272	2329	827	3296	1543	1814	1558	4184	1467	2027	1708	2559	597	1149	793	1449	1670	950	1064	1205	1089	1281	1062	1128
200732_s_at	PTP4A1	protein tyrosine phosphatase type IVA, member 1	ENSG00000112245	0006470 // protein amino acid dephosphorylation // inferred from electronic annotation /// 0007049 // cell cycle // inferred from electronic annotation /// 0007275 // multicellular organismal development // inferred from electronic annotation /// 0016311 // dephosphorylation // inferred from electronic annotation /// 0030335 // positive regulation of cell migration // inferred from electronic ann…	chr6:64282378-64293493 (+) // 94.97 // q12	Hs.227777	3719	1652	2632	3968	908	2999	2586	1669	4910	2811	8729	2941	1566	1898	3671	3349	3098	2623	13313	1599	3715	1124	3411	2279	2273	2291	5713	2295	2768	1521	3155	707	1777	1038	1736	2437	1056	3025	2858	2164	2384	2238	1451
200733_s_at	PTP4A1	protein tyrosine phosphatase type IVA, member 1	ENSG00000112245	0006470 // protein amino acid dephosphorylation // inferred from electronic annotation /// 0007049 // cell cycle // inferred from electronic annotation /// 0007275 // multicellular organismal development // inferred from electronic annotation /// 0016311 // dephosphorylation // inferred from electronic annotation /// 0030335 // positive regulation of cell migration // inferred from electronic ann…	chr6:64286394-64291367 (+) // 98.41 // q12 /// chr1:176583808-176586318 (-) // 90.45 // q25.2	Hs.227777	5017	6424	3697	7260	2643	4522	9463	5077	8414	4826	14409	4558	9103	10131	6262	2746	6444	4978	14832	4514	7874	3190	10124	4111	6610	8352	17571	5610	10237	10563	10997	1752	1413	3985	7317	3991	2731	8858	9089	3748	5799	3566	2433
200734_s_at	ARF3	ADP-ribosylation factor 3	ENSG00000134287 /// ENSG00000224453	0006810 // transport // inferred from electronic annotation /// 0007264 // small GTPase mediated signal transduction // inferred from electronic annotation /// 0015031 // protein transport // inferred from electronic annotation /// 0016192 // vesicle-mediated transport // inferred from electronic annotation	chr12:49329991-49351310 (-) // 96.45 // q13.13	Hs.715625	9379	6392	6984	7158	3821	4149	5662	6178	5934	5279	18816	5324	6348	3858	6927	5261	8836	5004	2098	3359	5194	3518	9674	6456	6146	3673	2680	6120	6395	5498	5375	5744	6816	6355	5394	8638	6745	3243	1872	12641	6632	8339	8144
200735_x_at	NACA	nascent polypeptide-associated complex alpha subunit	ENSG00000196531	0006350 // transcription // inferred from electronic annotation /// 0006412 // translation // traceable author statement /// 0006810 // transport // inferred from electronic annotation /// 0015031 // protein transport // inferred from electronic annotation /// 0044419 // interspecies interaction between organisms // inferred from electronic annotation	chr4:165864416-165865191 (+) // 92.22 // q32.3 /// chr12:57106219-57118307 (-) // 94.23 // q14.1 /// chr17:59667795-59669016 (-) // 90.97 // q23.3	Hs.505735	36881	32090	24214	28858	23047	29446	24495	26900	31843	24638	21790	20888	23698	13636	29700	39607	22415	28516	26625	30004	36668	35945	23853	30867	20076	24467	22461	30297	24395	36028	26939	36538	45346	32086	22355	28775	27985	28195	16956	25133	23800	24646	36683
200736_s_at	GPX1	glutathione peroxidase 1	ENSG00000233276	0000302 // response to reactive oxygen species // inferred from electronic annotation /// 0001659 // temperature homeostasis // inferred from electronic annotation /// 0001836 // release of cytochrome c from mitochondria // inferred from mutant phenotype /// 0001885 // endothelial cell development // inferred from electronic annotation /// 0002862 // negative regulation of inflammatory response t…	chr3:49394611-49396030 (-) // 98.15 // p21.31 /// chrX:13396646-13397506 (-) // 73.99 // p22.2	Hs.76686	14246	12015	14355	5601	7330	15	14781	16445	12281	5287	5728	6009	15557	6286	7215	7861	12744	18571	8755	9076	14743	15	8	5355	15157	19089	14050	19654	12104	12559	5558	5103	1058	9122	9617	8212	8841	4430	6003	6865	7590	15284	10781
200737_at	PGK1	phosphoglycerate kinase 1	ENSG00000102144	0006096 // glycolysis // inferred from electronic annotation /// 0016310 // phosphorylation // inferred from sequence or structural similarity	chrX:77359758-77381761 (+) // 100.0 // q21.1 /// chrX:67289927-67291659 (-) // 92.98 // q12	Hs.78771	12049	4407	8904	7018	3973	6734	7110	4387	8347	10150	5736	9169	7838	5596	6734	4247	6624	3917	4038	4171	7766	6143	8574	9317	9201	11616	8481	7770	16132	7077	6106	6745	4628	6173	5992	6487	5940	10781	6054	4968	10623	5753	8983
200738_s_at	PGK1	phosphoglycerate kinase 1	ENSG00000102144	0006096 // glycolysis // inferred from electronic annotation /// 0016310 // phosphorylation // inferred from sequence or structural similarity	chrX:77359758-77381761 (+) // 100.0 // q21.1 /// chrX:67289927-67291659 (-) // 92.98 // q12	Hs.78771	27770	16617	20654	22914	14606	20177	20710	14844	24490	22692	15938	19271	16991	14289	22909	17031	18225	15567	14772	15242	22606	19485	18113	21666	18280	19311	17419	23194	22148	23147	20923	21425	19280	17938	21634	21030	19295	27316	17742	22535	20926	16624	25442
200739_s_at	SUMO3	SMT3 suppressor of mif two 3 homolog 3 (S. cerevisiae)	ENSG00000184900	0016925 // protein sumoylation // inferred from direct assay /// 0016925 // protein sumoylation // inferred from electronic annotation /// 0019941 // modification-dependent protein catabolic process // inferred from electronic annotation	chr21:46225533-46238044 (-) // 94.64 // q22.3	Hs.474005	1086	1069	2200	1530	4158	1164	2333	3066	3016	3024	3363	1511	1568	4057	1603	2297	729	2548	5620	2021	2278	4240	6437	5183	3319	2823	3020	2266	4369	1321	2511	2817	1927	1361	994	1764	2044	512	1041	817	1689	4196	2824
200740_s_at	SUMO3	SMT3 suppressor of mif two 3 homolog 3 (S. cerevisiae)	ENSG00000184900	0016925 // protein sumoylation // inferred from direct assay /// 0016925 // protein sumoylation // inferred from electronic annotation /// 0019941 // modification-dependent protein catabolic process // inferred from electronic annotation	chr21:46225539-46237969 (-) // 98.9 // q22.3	Hs.474005	5660	3363	8824	5849	14938	6546	12372	12858	12793	13984	12126	7884	8132	14091	12357	5844	4799	11886	14036	8919	7782	9231	16796	11918	12009	9039	11528	10663	15998	7255	12142	9344	4716	8744	5604	6848	9685	6538	10044	11314	9516	12947	9024
200741_s_at	RPS27	ribosomal protein S27	ENSG00000177954	0006412 // translation // inferred from electronic annotation /// 0006412 // translation // inferred by curator /// 0006412 // translation // non-traceable author statement /// 0006414 // translational elongation // not recorded /// 0008283 // cell proliferation // non-traceable author statement	chr1:153963252-153964623 (+) // 99.7 // q22 /// chr1:38021829-38022154 (+) // 96.05 // p34.3 /// chr1:109572667-109572995 (+) // 94.22 // p13.3 /// chr1:173710808-173711123 (+) // 91.49 // q25.1 /// chr12:101818201-101818526 (+) // 92.71 // q23.2 /// chr12:120809172-120809495 (+) // 92.4 // q24.31 /// chr19:23780140-23780448 (+) // 91.79 // p12 /// chr4:22595807-22596127 (+) // 94.22 // p15.31 //…	Hs.546291	40740	33801	27017	34979	25916	33102	31234	29876	38777	29534	23503	25340	24191	21377	29071	48865	24415	35939	41679	35683	40700	38125	24085	31439	20365	23389	24486	36265	23909	33021	33110	41957	49124	36084	37382	36141	33409	25824	45433	30056	24528	21688	36870
200742_s_at	TPP1	tripeptidyl peptidase I	ENSG00000166340	0006508 // proteolysis // inferred from mutant phenotype /// 0006508 // proteolysis // inferred from electronic annotation /// 0006629 // lipid metabolic process // traceable author statement /// 0007040 // lysosome organization // inferred from sequence or structural similarity /// 0007040 // lysosome organization // inferred from electronic annotation /// 0007399 // nervous system development /…	chr11:6634073-6640663 (-) // 74.14 // p15.4	Hs.523454	3495	7865	4179	3703	2067	2589	2028	4249	2274	2265	1368	4008	2277	3044	4459	4748	4784	3140	3930	2021	4031	1635	1565	2222	1106	8331	2123	2172	2168	7019	1790	1483	2293	1929	1755	3455	3015	3779	1913	3928	7167	3819	3478
200743_s_at	TPP1	tripeptidyl peptidase I	ENSG00000166340	0006508 // proteolysis // inferred from mutant phenotype /// 0006508 // proteolysis // inferred from electronic annotation /// 0006629 // lipid metabolic process // traceable author statement /// 0007040 // lysosome organization // inferred from sequence or structural similarity /// 0007040 // lysosome organization // inferred from electronic annotation /// 0007399 // nervous system development /…	chr11:6634073-6640660 (-) // 75.19 // p15.4	Hs.523454	2507	7991	3455	3466	1209	2964	1711	2867	2735	2553	1194	4626	2213	2782	8196	3595	5919	3034	3298	1600	5371	1933	1471	1544	1068	9106	2639	2380	2916	7027	2171	1566	2069	2176	1747	3357	3094	7327	3560	5515	7169	5761	3318
200744_s_at	GNB1	guanine nucleotide binding protein (G protein), beta polypeptide 1	ENSG00000078369	0007165 // signal transduction // traceable author statement /// 0007165 // signal transduction // inferred from electronic annotation /// 0007200 // activation of phospholipase C activity by G-protein coupled receptor protein signaling pathway coupled to IP3 second messenger // inferred from electronic annotation /// 0007204 // elevation of cytosolic calcium ion concentration // inferred from el…	chr1:1716724-1822524 (-) // 95.53 // p36.33	Hs.709208	5989	6101	4061	8075	5743	7036	6320	5110	6412	7563	8119	7286	9260	8543	2968	6599	6258	7764	10387	5034	4983	5830	6901	5703	5952	4374	6102	4033	7025	8542	2236	5679	10375	5580	5258	6785	6127	2873	3234	4434	3765	4533	6216
200745_s_at	GNB1	guanine nucleotide binding protein (G protein), beta polypeptide 1	ENSG00000078369	0007165 // signal transduction // traceable author statement /// 0007165 // signal transduction // inferred from electronic annotation /// 0007200 // activation of phospholipase C activity by G-protein coupled receptor protein signaling pathway coupled to IP3 second messenger // inferred from electronic annotation /// 0007204 // elevation of cytosolic calcium ion concentration // inferred from el…	chr1:1716724-1822524 (-) // 95.53 // p36.33	Hs.709208	5488	6953	5257	5269	4649	8156	6800	5453	7534	8915	8736	11091	8292	9721	2886	7996	7543	6157	9338	5170	5600	5246	4421	7774	7401	3516	7957	5036	6177	8293	2917	6788	10797	6078	5422	8943	7673	1201	3194	2914	5168	5951	8692
200746_s_at	GNB1	guanine nucleotide binding protein (G protein), beta polypeptide 1	ENSG00000078369	0007165 // signal transduction // traceable author statement /// 0007165 // signal transduction // inferred from electronic annotation /// 0007200 // activation of phospholipase C activity by G-protein coupled receptor protein signaling pathway coupled to IP3 second messenger // inferred from electronic annotation /// 0007204 // elevation of cytosolic calcium ion concentration // inferred from el…	chr1:1716725-1822443 (-) // 97.57 // p36.33	Hs.709208	7829	8622	6696	7631	6386	10165	8060	6519	10153	10862	12525	15142	11003	12646	7193	8531	10352	8744	11012	8121	7623	6477	6291	7842	8729	4885	10741	5997	8882	11605	4765	9199	11513	9574	7942	11620	9893	4925	5452	10061	6835	6949	10193
200747_s_at	NUMA1	nuclear mitotic apparatus protein 1	ENSG00000137497	0000090 // mitotic anaphase // traceable author statement /// 0006997 // nucleus organization // traceable author statement /// 0051321 // meiotic cell cycle // inferred from electronic annotation	chr11:71713918-71791561 (-) // 98.46 // q13.4	Hs.325978	1508	1181	562	1305	1396	1317	1288	2093	1857	1129	1754	1861	1153	4010	1294	2636	1780	1233	458	885	838	866	1687	2093	1542	1906	2145	1416	3162	639	2067	1061	1354	1875	1360	906	964	1164	846	1258	1625	1643	1715
200748_s_at	FTH1	ferritin, heavy polypeptide 1	ENSG00000167996 /// ENSG00000237264	0006810 // transport // inferred from electronic annotation /// 0006811 // ion transport // inferred from electronic annotation /// 0006826 // iron ion transport // inferred from electronic annotation /// 0006879 // cellular iron ion homeostasis // inferred from electronic annotation /// 0006879 // cellular iron ion homeostasis // traceable author statement /// 0006880 // intracellular sequesteri…	chr3:72978111-72978858 (+) // 89.01 // p13 /// chrX:147133646-147134443 (+) // 96.5 // q28 /// chr11:61732037-61734988 (-) // 93.88 // q12.3 /// chr11:77445359-77446162 (-) // 95.26 // q14.1 /// chr13:23270000-23270807 (-) // 91.64 // q12.12 /// chr2:181737432-181738225 (-) // 91.01 // q31.3 /// chr2:27615489-27616321 (-) // 88.51 // p23.3 /// chr3:128483148-128483945 (-) // 93.38 // q21.3 /// ch…	Hs.524910	20021	26176	30629	27632	28926	10646	16755	20288	44324	17520	14279	17515	13411	23474	5486	43939	30104	52553	24251	9388	18595	26364	28231	16408	27860	31663	12715	30521	24879	15694	19128	4657	13791	9191	25372	18053	27530	21686	12275	33458	30615	27128	36761
200749_at	RAN	RAN, member RAS oncogene family	ENSG00000132341 /// ENSG00000137321 /// ENSG00000213370 /// ENSG00000224554 /// ENSG00000227652 /// ENSG00000227703 /// ENSG00000229038 /// ENSG00000236603	0006259 // DNA metabolic process // traceable author statement /// 0006405 // RNA export from nucleus // non-traceable author statement /// 0006606 // protein import into nucleus // inferred from electronic annotation /// 0006611 // protein export from nucleus // non-traceable author statement /// 0006810 // transport // inferred from electronic annotation /// 0006886 // intracellular protein tra…	chr12:131356567-131362222 (+) // 96.04 // q24.33	Hs.10842	3092	2113	4189	2511	5181	6216	3486	3737	3459	8740	6327	9511	4557	7018	5991	5409	9460	4385	5014	10262	7290	2272	7942	5611	5753	3926	7439	3400	6367	1933	6227	3464	4604	6207	5164	7102	4001	4989	4674	8386	5081	7288	4685
200750_s_at	RAN	RAN, member RAS oncogene family	ENSG00000132341 /// ENSG00000137321 /// ENSG00000224554 /// ENSG00000227652 /// ENSG00000227703 /// ENSG00000229038 /// ENSG00000236603	0006259 // DNA metabolic process // traceable author statement /// 0006405 // RNA export from nucleus // non-traceable author statement /// 0006606 // protein import into nucleus // inferred from electronic annotation /// 0006611 // protein export from nucleus // non-traceable author statement /// 0006810 // transport // inferred from electronic annotation /// 0006886 // intracellular protein tra…	chr12:131356567-131360824 (+) // 96.6 // q24.33 /// chr6:30453675-30454719 (+) // 84.49 // p21.33	Hs.10842	20803	15914	18158	20417	16432	24771	19082	18716	21684	25581	19418	21888	18804	18510	20575	25963	21129	26792	24828	31563	19056	37730	26322	27585	14431	14906	17835	17705	17781	16074	26841	25054	32156	22915	27383	28913	23831	16206	19299	20460	20696	18296	30074
200751_s_at	HNRNPC	heterogeneous nuclear ribonucleoprotein C (C1/C2)	ENSG00000092199	0000398 // nuclear mRNA splicing, via spliceosome // not recorded /// 0000398 // nuclear mRNA splicing, via spliceosome // inferred by curator /// 0006397 // mRNA processing // inferred from electronic annotation /// 0008380 // RNA splicing // traceable author statement /// 0008380 // RNA splicing // inferred from electronic annotation	chr2:190787900-190789612 (+) // 90.42 // q32.2 /// chr14:21678704-21737581 (-) // 92.99 // q11.2	Hs.508848	8147	6407	11682	8461	7353	15546	9699	9369	11107	14074	12427	13841	17585	13372	1854	11800	12620	8372	14808	13144	11727	17204	10164	20493	9934	9667	10881	12537	11773	8820	13459	11400	14496	15151	10754	10656	5912	737	918	506	9151	9866	14792
200752_s_at	CAPN1	calpain 1, (mu/I) large subunit	ENSG00000014216	0006508 // proteolysis // inferred from electronic annotation /// 0008284 // positive regulation of cell proliferation // traceable author statement /// 0016540 // protein autoprocessing // inferred from electronic annotation	chr11:64949342-64979476 (+) // 98.14 // q13.1	Hs.502842	762	4307	1659	1448	4292	812	4937	6264	2520	829	1476	1793	1557	2294	517	2307	2540	895	1318	262	719	1488	2278	1052	4274	1670	775	3256	6680	1322	927	350	669	620	654	1013	1233	423	294	316	3854	2724	1682
200753_x_at	SFRS2	splicing factor, arginine/serine-rich 2	ENSG00000161547	0000398 // nuclear mRNA splicing, via spliceosome // not recorded /// 0006397 // mRNA processing // inferred from electronic annotation /// 0006397 // mRNA processing // traceable author statement /// 0008380 // RNA splicing // traceable author statement /// 0008380 // RNA splicing // inferred from electronic annotation	chr17:74384715-74733417 (-) // 94.08 // q25.3	Hs.713672	6345	4534	5625	7013	5000	7888	6664	7491	4976	12749	6372	7205	7280	6554	5063	6206	8250	7530	8437	9037	4737	8680	7771	12595	6975	5480	6137	6325	7555	4783	9630	5720	7643	6959	9746	9246	5069	4107	6054	4175	7554	7727	9337
200754_x_at	SFRS2	splicing factor, arginine/serine-rich 2	ENSG00000161547	0000398 // nuclear mRNA splicing, via spliceosome // not recorded /// 0006397 // mRNA processing // inferred from electronic annotation /// 0006397 // mRNA processing // traceable author statement /// 0008380 // RNA splicing // traceable author statement /// 0008380 // RNA splicing // inferred from electronic annotation	chr17:74730204-74733397 (-) // 98.67 // q25.3	Hs.713672	16133	7860	10278	16111	10947	16534	13692	15924	16048	22964	11340	14170	12859	12745	20204	15116	14380	16666	18707	17818	11384	19130	13561	22181	12050	10427	12478	11440	13149	10081	19133	14796	26008	18014	16344	18591	15001	11977	12774	14077	13205	13179	18991
200755_s_at	CALU	calumenin	ENSG00000128595	---	chr7:128379409-128411528 (+) // 95.71 // q32.1	Hs.718425	3234	1719	6209	1807	2773	2757	4992	2271	5732	1579	2798	1662	2545	2906	3212	2103	3537	2648	2711	3674	6358	3440	2377	1579	6653	4362	3083	2559	7153	3666	1813	2395	1144	6525	1787	3517	3543	2703	2393	2957	1267	2759	1935
200756_x_at	CALU	calumenin	ENSG00000128595	---	chr7:128379435-128409246 (+) // 99.9 // q32.1	Hs.718425	2054	1444	4732	971	1469	1840	2565	1136	2569	863	1390	603	1772	1660	685	1589	1939	1414	1975	2316	4342	2727	1690	1061	3780	2503	1573	1873	3381	3248	1215	1530	1023	3483	1252	1852	1918	646	866	626	748	1716	1488
200757_s_at	CALU	calumenin	ENSG00000128595	---	chr7:128379435-128411527 (+) // 99.67 // q32.1	Hs.718425	7186	4787	12844	3220	5816	6980	8787	4770	7664	2623	6930	2833	6493	5643	10289	4261	6968	7714	4667	8561	10388	6262	4951	4204	10238	7769	6193	5558	11809	10326	3513	6206	2311	9853	3577	5876	9409	7340	8757	12948	2797	4711	3619
200758_s_at	NFE2L1	nuclear factor (erythroid-derived 2)-like 1	ENSG00000082641	0006350 // transcription // inferred from electronic annotation /// 0006355 // regulation of transcription, DNA-dependent // inferred from electronic annotation /// 0006366 // transcription from RNA polymerase II promoter // traceable author statement /// 0006783 // heme biosynthetic process // traceable author statement /// 0006954 // inflammatory response // traceable author statement /// 00096…	chr17:46125696-46138907 (+) // 96.61 // q21.33	Hs.514284	3629	4200	5536	3095	3620	3902	4700	3050	2825	1869	3548	1513	3165	3472	1707	3605	3758	5333	4567	3189	6157	1814	5740	3512	5673	2788	2557	3206	3776	3688	3898	2412	2513	4580	2010	5416	3768	1477	1926	2173	2967	3329	2253
200759_x_at	NFE2L1	nuclear factor (erythroid-derived 2)-like 1	ENSG00000082641	0006350 // transcription // inferred from electronic annotation /// 0006355 // regulation of transcription, DNA-dependent // inferred from electronic annotation /// 0006366 // transcription from RNA polymerase II promoter // traceable author statement /// 0006783 // heme biosynthetic process // traceable author statement /// 0006954 // inflammatory response // traceable author statement /// 00096…	chr17:46125745-46138841 (+) // 96.91 // q21.33	Hs.514284	5159	5277	6609	5877	5388	5156	6109	4090	4463	2253	4568	2071	4718	4295	5842	4883	4415	8522	4239	4473	6797	2274	7026	4020	5899	3617	3584	3957	5044	5993	5650	3129	3691	4805	3875	5970	5605	3106	4985	6076	4647	4089	3064
200760_s_at	ARL6IP5	ADP-ribosylation-like factor 6 interacting protein 5	ENSG00000144746	0015813 // L-glutamate transport // inferred from sequence or structural similarity /// 0015813 // L-glutamate transport // inferred from electronic annotation /// 0051051 // negative regulation of transport // inferred from electronic annotation	chr3:69134093-69155217 (+) // 96.46 // p14.1	Hs.518060	3152	759	2925	2195	6658	2154	4812	4351	3410	2812	2249	1504	1364	1243	1093	5172	1981	2100	1850	1168	3010	869	2465	2280	5079	6337	2927	5841	7745	4204	1151	2234	1617	2259	1018	3597	2885	1398	1666	1427	4333	2867	2343
200761_s_at	ARL6IP5	ADP-ribosylation-like factor 6 interacting protein 5	ENSG00000144746	0015813 // L-glutamate transport // inferred from sequence or structural similarity /// 0015813 // L-glutamate transport // inferred from electronic annotation /// 0051051 // negative regulation of transport // inferred from electronic annotation	chr3:69134109-69155217 (+) // 99.81 // p14.1	Hs.518060	5367	951	4782	4781	13294	4058	6197	6306	4592	4224	3992	3160	1789	1855	6415	7278	4005	3247	2688	1876	3606	875	4249	2887	7593	11001	5889	10025	13126	5325	1445	3625	1475	2878	1291	5867	2396	5742	5010	7947	8066	5220	2709
200762_at	DPYSL2	dihydropyrimidinase-like 2	ENSG00000092964	0006139 // nucleobase, nucleoside, nucleotide and nucleic acid metabolic process // traceable author statement /// 0007165 // signal transduction // traceable author statement /// 0007275 // multicellular organismal development // inferred from electronic annotation /// 0007399 // nervous system development // traceable author statement /// 0007399 // nervous system development // inferred from e…	chr8:26435455-26515690 (+) // 77.38 // p21.2	Hs.173381	5679	5503	7056	7229	1274	8647	4666	3493	3550	11147	1116	12352	4117	9862	11220	4969	11824	4035	1228	824	3002	60	2228	7540	1704	9509	2650	3009	7079	1269	4890	7803	2434	9581	6533	8777	3360	5823	11581	6838	6448	10201	9553
200763_s_at	RPLP1	ribosomal protein, large, P1	ENSG00000137818	0006412 // translation // traceable author statement /// 0006414 // translational elongation // not recorded /// 0006414 // translational elongation // inferred from electronic annotation	chr14:77434898-77435649 (+) // 88.87 // q24.3 /// chr15:69745158-69747884 (+) // 99.8 // q23 /// chr2:177065598-177066238 (-) // 97.07 // q31.1	Hs.356502	44963	32180	29216	42318	29900	42155	38703	34535	43947	36723	29112	30390	27888	21346	29105	46247	28081	34975	35469	38094	46225	43137	25400	33520	26502	28439	29527	38602	27195	39914	32312	41878	50834	36058	37438	37570	33627	28508	19450	28061	29301	26814	43290
200764_s_at	CTNNA1	catenin (cadherin-associated protein), alpha 1, 102kDa	ENSG00000044115	0007155 // cell adhesion // non-traceable author statement /// 0007155 // cell adhesion // inferred from electronic annotation /// 0043297 // apical junction assembly // non-traceable author statement	chr5:138089126-138271349 (+) // 96.95 // q31.2	Hs.534797	3505	5421	3882	5379	3933	3805	4041	5999	5425	444	559	59	4237	3034	1604	2497	2912	2531	3189	2357	2924	1501	4903	854	5385	4024	3998	4698	8003	2685	2630	2067	394	2735	1686	2504	3037	2041	2480	2173	4093	6285	3001
200765_x_at	CTNNA1	catenin (cadherin-associated protein), alpha 1, 102kDa	ENSG00000044115	0007155 // cell adhesion // non-traceable author statement /// 0007155 // cell adhesion // inferred from electronic annotation /// 0043297 // apical junction assembly // non-traceable author statement	chr5:138117610-138270520 (+) // 98.58 // q31.2	Hs.534797	7547	10419	6771	9488	7403	6335	6449	9662	10400	574	916	64	7874	5410	6103	3857	5213	5024	5391	4637	4649	2574	8240	654	8659	6252	7359	10344	12834	5079	4687	2464	403	5307	3272	3900	6331	6955	7698	9291	7963	10995	5254
200766_at	CTSD	cathepsin D	ENSG00000117984	0000045 // autophagic vacuole formation // inferred from electronic annotation /// 0001822 // kidney development // inferred from mutant phenotype /// 0002003 // angiotensin maturation // inferred from direct assay /// 0002003 // angiotensin maturation // inferred from electronic annotation /// 0002016 // regulation of blood volume by renin-angiotensin // inferred from electronic annotation /// 0…	chr11:1773984-1785091 (-) // 99.95 // p15.5	Hs.121575	1118	1253	10092	1685	3363	761	1186	4241	1595	947	873	675	926	1489	156	1967	2845	1187	2032	715	1423	393	7169	543	3042	12316	3570	9893	2119	1248	572	410	140	1027	465	866	1536	776	264	575	6225	1831	1236
200767_s_at	FAM120A	family with sequence similarity 120A	ENSG00000048828	---	chr9:96214172-96326771 (+) // 99.13 // q22.32	Hs.372003	1181	1013	1951	1314	2089	1279	1741	1501	1198	1489	1070	910	870	1005	476	1479	1457	1457	989	1286	1410	1053	1400	1219	1467	1546	1742	1283	1109	979	1503	511	1473	1373	1168	1472	1302	702	948	493	1626	1480	1459
200768_s_at	MAT2A	methionine adenosyltransferase II, alpha	ENSG00000168906	0006556 // S-adenosylmethionine biosynthetic process // inferred from electronic annotation /// 0006730 // one-carbon metabolic process // inferred from electronic annotation /// 0007623 // circadian rhythm // inferred from electronic annotation /// 0009416 // response to light stimulus // inferred from electronic annotation /// 0009725 // response to hormone stimulus // inferred from electronic …	chr12:93251760-93254659 (+) // 90.91 // q22 /// chr2:85766303-85772401 (+) // 99.05 // p11.2 /// chr3:112414256-112416552 (-) // 57.32 // q13.13	Hs.516157	8559	6100	7323	5600	5292	9370	7674	8264	6883	13049	5174	6977	8817	7129	9811	20534	6600	6862	6901	7951	5065	11005	7069	13894	7795	7590	6627	6519	6754	3840	6185	22610	12171	9162	5893	6927	5571	7809	5703	7066	6836	7154	11069
200769_s_at	MAT2A	methionine adenosyltransferase II, alpha	ENSG00000168906	0006556 // S-adenosylmethionine biosynthetic process // inferred from electronic annotation /// 0006730 // one-carbon metabolic process // inferred from electronic annotation /// 0007623 // circadian rhythm // inferred from electronic annotation /// 0009416 // response to light stimulus // inferred from electronic annotation /// 0009725 // response to hormone stimulus // inferred from electronic …	chr12:93251788-93253081 (+) // 91.66 // q22 /// chr2:85766345-85770925 (+) // 99.92 // p11.2	Hs.516157	3068	2033	2573	1677	1891	3376	2979	3159	2683	6171	1154	1439	3026	2152	515	6899	1558	2095	2981	2274	2065	3379	1788	6607	3006	2615	2083	2314	2143	1400	1919	9174	4599	3911	2128	1825	1462	533	226	355	1400	2121	4548
200770_s_at	LAMC1	laminin, gamma 1 (formerly LAMB2)	ENSG00000135862	0006461 // protein complex assembly // inferred from direct assay /// 0007155 // cell adhesion // inferred from direct assay /// 0007155 // cell adhesion // inferred from electronic annotation /// 0007492 // endoderm development // traceable author statement /// 0016477 // cell migration // inferred from mutant phenotype /// 0022617 // extracellular matrix disassembly // inferred from mutant phen…	chr1:182992596-183112142 (+) // 98.28 // q25.3	Hs.609663	3642	2500	3234	2006	8585	1407	3482	1949	905	127	3409	772	2021	936	4296	2128	2043	10823	4681	1734	3964	42	1194	48	3477	4156	2847	4290	3136	2793	1308	952	790	5975	1064	3480	2343	2663	3552	5609	956	1975	734
200771_at	LAMC1	laminin, gamma 1 (formerly LAMB2)	---	0006461 // protein complex assembly // inferred from direct assay /// 0007155 // cell adhesion // inferred from direct assay /// 0007155 // cell adhesion // inferred from electronic annotation /// 0007492 // endoderm development // traceable author statement /// 0016477 // cell migration // inferred from mutant phenotype /// 0022617 // extracellular matrix disassembly // inferred from mutant phen…	chr1:182992552-183114727 (+) // 98.25 // q25.3	Hs.609663	9030	3310	7612	2009	11787	3666	7508	4856	1769	293	7617	3132	3878	1576	5140	2025	3461	24191	6232	5750	7805	183	2119	206	5286	4539	4008	6650	4644	8230	3615	1884	967	13557	1771	6744	8590	5068	9935	15002	2301	3680	1155
200772_x_at	PTMA	prothymosin, alpha	ENSG00000187514	0006350 // transcription // traceable author statement	chr2:232573235-232578251 (+) // 73.27 // q37.1	Hs.459927	19913	24503	17274	21731	18762	22176	23954	27227	35263	33523	25097	26277	19500	25269	26276	44438	24242	29492	24731	34161	18680	32594	23314	34820	18938	19990	17033	27709	21098	16981	35565	31815	55771	26752	30839	29528	25120	14381	17716	14152	22904	22461	44597
200773_x_at	PTMA	prothymosin, alpha	---	0006350 // transcription // traceable author statement	chr12:12263941-12265079 (+) // 85.7 // p13.2 /// chr13:82264056-82265189 (+) // 82.56 // q31.1 /// chr14:92492791-92493882 (+) // 84.05 // q32.12 /// chr2:232573261-232578221 (+) // 91.72 // q37.1 /// chr3:116745389-116746528 (+) // 83.87 // q13.31 /// chr5:118309281-118310477 (+) // 87.36 // q23.1 /// chr12:9391946-9393066 (-) // 84.66 // p13.31	Hs.459927	24336	19911	18874	26610	20118	24141	25792	24599	26961	25318	18239	20527	17514	17928	20945	30044	19651	29832	22775	25785	17682	23843	17575	24190	17043	16764	17533	23114	18777	19742	26838	26749	33471	25942	26195	24327	24742	21692	45816	20280	19649	16552	28595
200774_at	FAM120A	family with sequence similarity 120A	ENSG00000048828	---	chr9:96214172-96328683 (+) // 99.05 // q22.32	Hs.372003	13234	11313	17637	11074	18957	13362	15759	16705	14966	14881	10328	14270	7372	9433	10383	17042	15393	15663	8605	19278	17211	11862	17154	11515	12992	14804	14911	21287	13095	9357	16157	5451	16191	20079	12018	15607	14234	7416	9986	9970	15861	17161	16727
200775_s_at	HNRNPK	heterogeneous nuclear ribonucleoprotein K	ENSG00000165119	0000398 // nuclear mRNA splicing, via spliceosome // not recorded /// 0006396 // RNA processing // traceable author statement /// 0006397 // mRNA processing // inferred from electronic annotation /// 0007165 // signal transduction // traceable author statement /// 0008380 // RNA splicing // inferred from electronic annotation /// 0044419 // interspecies interaction between organisms // inferred f…	chr3:96068289-96070284 (+) // 93.35 // q11.2 /// chr9:86583824-86593368 (-) // 97.13 // q21.33	Hs.522257	16306	13896	15330	16171	13327	18807	14661	14987	14800	18548	13286	16091	14201	11963	14927	15743	13625	19530	19208	19705	16888	17269	14058	18289	12943	12659	13466	16787	13514	16422	18996	18046	16981	18725	15939	16649	15964	12032	13974	13311	13825	14423	18354
200776_s_at	BZW1 /// BZW1L1	basic leucine zipper and W2 domains 1 /// basic leucine zipper and W2 domains 1 like 1	ENSG00000082153	0006350 // transcription // inferred from electronic annotation /// 0045449 // regulation of transcription // inferred from electronic annotation	chr2:201676310-201688560 (+) // 97.0 // q33.1 /// chr3:116363066-116365571 (-) // 72.0 // q13.31	Hs.355983	6332	6371	8963	5806	9594	10846	17665	8314	11725	10890	8798	9075	9631	7798	6363	5527	10554	4659	9885	12743	11145	6055	12092	8925	9241	9589	13108	10340	13032	11451	4632	3890	4468	16178	9383	8802	9937	3119	5886	3676	6587	9696	7067
200777_s_at	BZW1	basic leucine zipper and W2 domains 1	ENSG00000082153	0006350 // transcription // inferred from electronic annotation /// 0045449 // regulation of transcription // inferred from electronic annotation	chr2:201676644-201688559 (+) // 98.97 // q33.1 /// chr3:172141985-172144956 (-) // 92.46 // q26.2 /// chr3:116363085-116365571 (-) // 81.72 // q13.31	Hs.355983	4959	6307	7880	4607	8651	8944	14627	5980	8804	7529	6907	8034	7477	5689	11066	4389	9923	4298	9824	10527	9766	5205	11906	8106	7328	7101	12041	10111	10676	10042	2983	3261	4053	14639	5975	8461	6596	8459	9843	7168	6252	9895	6510
200778_s_at	2010-09-02	septin 2	ENSG00000168385	0002036 // regulation of L-glutamate transport // inferred from electronic annotation /// 0007049 // cell cycle // inferred from electronic annotation /// 0007067 // mitosis // inferred from electronic annotation /// 0031175 // neuron projection development // inferred from electronic annotation /// 0032880 // regulation of protein localization // inferred from electronic annotation /// 0051301 /…	chr2:242254784-242293442 (+) // 97.61 // q37.3	Hs.716403	6463	8368	10855	8992	11388	10164	9925	9983	12409	8431	12002	9355	12127	12141	4513	10751	9192	11777	14039	15906	9757	6800	11076	7320	12405	8613	8333	10200	12774	4759	4791	7621	8587	18864	6871	9769	10960	4505	7696	7782	7242	5877	8507
200779_at	ATF4	activating transcription factor 4 (tax-responsive enhancer element B67)	ENSG00000128272	0006094 // gluconeogenesis // inferred from sequence or structural similarity /// 0006094 // gluconeogenesis // inferred from electronic annotation /// 0006350 // transcription // inferred from electronic annotation /// 0006355 // regulation of transcription, DNA-dependent // inferred from sequence or structural similarity /// 0006355 // regulation of transcription, DNA-dependent // inferred from…	chr22:39916568-39918685 (+) // 98.41 // q13.2	Hs.496487	12936	17153	12038	9652	10100	24883	13464	12957	10523	14802	12481	17390	7082	11490	11598	34613	15420	11626	11103	13891	22297	13660	8778	22179	10578	9963	12544	17177	13926	20286	13107	22771	25246	7631	18365	8934	8603	7716	9735	10828	11486	10661	18500
200780_x_at	GNAS	GNAS complex locus	ENSG00000087460 /// ENSG00000213705	0001958 // endochondral ossification // inferred from electronic annotation /// 0006112 // energy reserve metabolic process // inferred from electronic annotation /// 0007165 // signal transduction // inferred from electronic annotation /// 0007165 // signal transduction // non-traceable author statement /// 0007186 // G-protein coupled receptor protein signaling pathway // inferred from electron…	chr20:57466734-57486245 (+) // 93.99 // q13.32	Hs.125898	39159	25030	21771	21921	26346	32210	24559	25717	33998	28106	21125	19892	18596	17975	19071	28200	19728	29466	31387	30268	23703	20168	21089	29479	19517	16501	19368	22809	18780	32106	27567	32037	32630	28485	20399	30880	30464	16065	19491	25001	15612	20477	30690
200781_s_at	RPS15A	ribosomal protein S15a	ENSG00000134419	0006412 // translation // inferred from electronic annotation /// 0006412 // translation // inferred by curator /// 0006412 // translation // non-traceable author statement /// 0006414 // translational elongation // not recorded /// 0008284 // positive regulation of cell proliferation // inferred from direct assay /// 0009615 // response to virus // inferred from direct assay /// 0045787 // posit…	chr1:45245956-45246387 (-) // 92.22 // p34.1 /// chr16:18794288-18800435 (-) // 96.22 // p12.3 /// chr20:21146804-21147236 (-) // 93.78 // p11.23 /// chr8:29974860-29975295 (-) // 91.56 // p12	Hs.370504	35373	27190	24481	32719	21995	31936	29257	27905	27259	26781	21707	22323	20869	19463	24514	41105	22350	34332	32852	29525	33643	35177	20646	27834	21142	21761	23031	29521	21806	30369	30850	35791	45862	29197	29194	30012	28927	30898	22321	21225	22728	20381	35401
200782_at	ANXA5	annexin A5	ENSG00000164111	0006916 // anti-apoptosis // traceable author statement /// 0007165 // signal transduction // traceable author statement /// 0007596 // blood coagulation // inferred from electronic annotation /// 0010033 // response to organic substance // inferred from electronic annotation /// 0050819 // negative regulation of coagulation // inferred from electronic annotation /// 0051260 // protein homooligom…	chr4:122589147-122618176 (-) // 99.02 // q27	Hs.480653	14152	13480	19918	12612	12009	9175	11306	10578	8238	3513	14146	4706	4181	6834	18417	4554	10369	11914	11057	18116	18060	3226	7649	6739	15317	16452	9515	10989	6664	21711	5976	3893	2692	18708	10260	14096	21484	14058	10806	17229	6400	9728	5823
200783_s_at	STMN1	stathmin 1	ENSG00000117632	0007019 // microtubule depolymerization // inferred from direct assay /// 0007052 // mitotic spindle organization // inferred from direct assay /// 0007165 // signal transduction // non-traceable author statement /// 0007242 // intracellular signaling cascade // traceable author statement /// 0007242 // intracellular signaling cascade // inferred from electronic annotation /// 0007275 // multicel…	chr1:26226611-26231232 (-) // 98.12 // p36.11	Hs.209983	3081	2750	1277	4104	2716	4507	2211	3272	2623	10067	3534	6475	5785	8828	3535	1545	2506	3120	2478	3178	1397	3831	2315	9848	2338	1478	1505	802	1915	3875	3856	5694	3124	3888	4660	3249	1177	2586	5308	3523	827	2630	5034
200784_s_at	LRP1	low density lipoprotein-related protein 1 (alpha-2-macroglobulin receptor)	ENSG00000123384	0006629 // lipid metabolic process // traceable author statement /// 0006897 // endocytosis // inferred from electronic annotation /// 0006898 // receptor-mediated endocytosis // inferred from electronic annotation /// 0007205 // activation of protein kinase C activity by G-protein coupled receptor protein signaling pathway // inferred from electronic annotation /// 0007275 // multicellular organ…	chr12:57522281-57607174 (+) // 98.1 // q14.1	Hs.162757	89	354	850	170	87	109	48	56	61	47	90	58	378	49	43	78	130	79	114	48	179	39	43	41	570	498	54	167	171	353	62	56	56	289	73	559	396	101	112	128	371	57	88
200785_s_at	LRP1	low density lipoprotein-related protein 1 (alpha-2-macroglobulin receptor)	ENSG00000123384	0006629 // lipid metabolic process // traceable author statement /// 0006897 // endocytosis // inferred from electronic annotation /// 0006898 // receptor-mediated endocytosis // inferred from electronic annotation /// 0007205 // activation of protein kinase C activity by G-protein coupled receptor protein signaling pathway // inferred from electronic annotation /// 0007275 // multicellular organ…	chr12:57522281-57607123 (+) // 99.9 // q14.1	Hs.162757	686	844	1582	998	486	720	423	436	394	416	404	195	1135	257	238	346	687	452	440	333	591	175	267	230	1104	1217	500	579	396	723	326	548	323	873	407	1269	1059	665	412	1640	1286	416	274
200786_at	PSMB7	proteasome (prosome, macropain) subunit, beta type, 7	ENSG00000136930	0031145 // anaphase-promoting complex-dependent proteasomal ubiquitin-dependent protein catabolic process // not recorded /// 0051436 // negative regulation of ubiquitin-protein ligase activity during mitotic cell cycle // not recorded /// 0051437 // positive regulation of ubiquitin-protein ligase activity during mitotic cell cycle // not recorded /// 0051603 // proteolysis involved in cellular p…	chr9:127115744-127177718 (-) // 100.0 // q33.3	Hs.213470	14910	6874	11920	12189	12050	9146	8744	6870	6442	8208	10319	8061	8946	12790	9065	6662	10237	10822	9438	16077	14220	15580	12942	11413	8209	9210	9582	7694	6159	7850	12839	11217	8357	16461	13020	10087	10741	9154	11482	9754	7579	12331	8099
200787_s_at	PEA15	phosphoprotein enriched in astrocytes 15	ENSG00000162734	0006810 // transport // inferred from electronic annotation /// 0006810 // transport // traceable author statement /// 0006915 // apoptosis // inferred from electronic annotation /// 0006916 // anti-apoptosis // inferred from direct assay /// 0008643 // carbohydrate transport // inferred from electronic annotation /// 0042981 // regulation of apoptosis // inferred from direct assay /// 0042981 //…	chr1:160175231-160184437 (+) // 93.7 // q23.3	Hs.517216	4614	3621	7922	2736	6065	1994	3878	2120	2505	895	3374	1178	4334	3119	3568	1167	2895	3136	2502	9876	6664	2186	1761	791	4619	7487	2144	3186	2812	2213	2725	3049	3453	6000	2529	4688	7427	2444	2000	5648	3656	3529	2099
200788_s_at	PEA15	phosphoprotein enriched in astrocytes 15	ENSG00000162734	0006810 // transport // inferred from electronic annotation /// 0006810 // transport // traceable author statement /// 0006915 // apoptosis // inferred from electronic annotation /// 0006916 // anti-apoptosis // inferred from direct assay /// 0008643 // carbohydrate transport // inferred from electronic annotation /// 0042981 // regulation of apoptosis // inferred from direct assay /// 0042981 //…	chr1:160175248-160185160 (+) // 97.07 // q23.3	Hs.517216	8732	4441	12243	4713	8962	3014	4054	2434	2715	1366	3896	1456	6316	3705	12171	1215	3418	5501	3754	12298	8727	2857	3392	1232	5749	10828	3212	4252	4650	2882	3106	4822	3488	9101	2230	6663	10861	11606	13836	18328	3691	4622	1783
200789_at	ECH1	enoyl Coenzyme A hydratase 1, peroxisomal	---	0006091 // generation of precursor metabolites and energy // traceable author statement /// 0006629 // lipid metabolic process // inferred from electronic annotation /// 0006631 // fatty acid metabolic process // inferred from electronic annotation /// 0006635 // fatty acid beta-oxidation // traceable author statement /// 0008152 // metabolic process // inferred from electronic annotation	chr19:39306069-39322438 (-) // 98.91 // q13.11	Hs.196176	3587	4462	4479	2394	3601	4057	3117	5011	4236	2481	5615	1653	4190	4615	286	3208	2802	5987	2607	869	1425	1683	3133	2925	5776	123	6547	59	4027	11362	1514	2843	2256	3080	5624	1744	1523	353	2119	1431	1905	2255	4541
200790_at	ODC1	ornithine decarboxylase 1	ENSG00000115758	0001822 // kidney development // inferred from electronic annotation /// 0006596 // polyamine biosynthetic process // non-traceable author statement /// 0006596 // polyamine biosynthetic process // inferred from electronic annotation /// 0008284 // positive regulation of cell proliferation // inferred from electronic annotation	chr2:10580507-10588453 (-) // 97.67 // p25.1	Hs.467701	4159	22601	4743	16036	5011	24800	3917	9910	4095	13951	8949	14701	18582	9671	22314	13196	15681	19375	13990	10765	22637	26643	7750	21761	4924	11397	11756	3908	8574	17171	20147	25124	29502	14728	23737	6815	13939	6968	9466	9409	12447	13830	20922
200791_s_at	IQGAP1	IQ motif containing GTPase activating protein 1	ENSG00000140575	0007165 // signal transduction // traceable author statement /// 0007165 // signal transduction // inferred from electronic annotation /// 0007264 // small GTPase mediated signal transduction // inferred from electronic annotation /// 0051056 // regulation of small GTPase mediated signal transduction // inferred from electronic annotation	chr15:90931500-91045470 (+) // 93.97 // q26.1	Hs.430551	2837	1408	4386	1573	7085	1369	2419	7997	5150	2394	4564	3573	2685	1717	5456	3735	5903	2133	1407	3058	4730	1762	4355	2272	4006	3597	3071	3626	6977	2628	1213	489	2558	2301	1325	1810	2320	4351	3385	5898	4860	4135	2175
200792_at	XRCC6	X-ray repair complementing defective repair in Chinese hamster cells 6	ENSG00000196419	0000723 // telomere maintenance // traceable author statement /// 0006266 // DNA ligation // traceable author statement /// 0006281 // DNA repair // inferred from electronic annotation /// 0006302 // double-strand break repair // inferred from electronic annotation /// 0006303 // double-strand break repair via nonhomologous end joining // traceable author statement /// 0006303 // double-strand br…	chr22:42017994-42060042 (+) // 99.81 // q13.2 /// chr10:94966413-94969395 (-) // 91.01 // q23.33 /// chrX:149399067-149401133 (-) // 96.76 // q28	Hs.292493	15182	8037	14821	14348	15635	17960	15583	14774	20717	16863	14512	16072	14909	12906	15717	14184	16464	15373	22846	19119	16235	15703	13086	17658	16439	14729	16872	11457	15419	16087	20550	15200	18414	17155	18279	9680	11568	11083	12307	11317	11774	14867	17678
200793_s_at	ACO2	aconitase 2, mitochondrial	ENSG00000100412	0006091 // generation of precursor metabolites and energy // traceable author statement /// 0006099 // tricarboxylic acid cycle // inferred from direct assay /// 0006099 // tricarboxylic acid cycle // inferred from electronic annotation /// 0006101 // citrate metabolic process // inferred from direct assay /// 0006101 // citrate metabolic process // inferred from electronic annotation /// 0006101…	chr22:41865130-41924713 (+) // 99.51 // q13.2	Hs.643610	1687	2484	3097	5394	2511	3278	2730	4206	3965	3160	4208	3890	2438	2712	2277	4147	3211	3316	3362	2292	2004	4823	2240	4485	4608	3986	4505	3198	3152	4496	5415	2759	5621	3171	4587	1804	1738	2296	1893	3070	4323	2884	2654
200794_x_at	DAZAP2	DAZ associated protein 2	ENSG00000183283	---	chr12:51632622-51637563 (+) // 100.0 // q13.13 /// chr2:203064191-203066678 (-) // 92.41 // q33.1	Hs.369761	8284	11230	7616	6935	10310	7515	8388	9172	6738	12629	6411	10806	8721	6519	10061	12106	9771	10874	5546	5134	6952	6424	14670	11585	8268	12596	8983	9697	12174	6702	8798	3267	6426	4788	5467	4907	6906	9311	8597	11409	11629	12781	13992
200795_at	SPARCL1	SPARC-like 1 (hevin)	ENSG00000152583	0007165 // signal transduction // inferred from electronic annotation	chr4:88394489-88450382 (-) // 97.96 // q22.1	Hs.62886	110	152	146	181	199	957	135	72	142	138	138	103	156	161	197	149	150	150	75	60	142	79	134	69	99	135	86	314	81	202	168	106	652	255	156	93	140	317	185	856	137	149	183
200796_s_at	MCL1	myeloid cell leukemia sequence 1 (BCL2-related)	ENSG00000143384	0001709 // cell fate determination // non-traceable author statement /// 0006915 // apoptosis // inferred from direct assay /// 0006915 // apoptosis // inferred from electronic annotation /// 0006916 // anti-apoptosis // traceable author statement /// 0007275 // multicellular organismal development // inferred from electronic annotation /// 0019725 // cellular homeostasis // non-traceable author …	chr1:150547032-150552247 (-) // 98.7 // q21.3	Hs.719112	1926	1114	771	722	1465	1503	2285	1885	1149	877	1300	640	1156	623	21	1650	881	558	2027	2485	2908	2181	943	815	1010	1608	795	2182	1104	715	798	419	1983	1475	1535	1297	680	278	38	36	899	728	1048
200797_s_at	MCL1	myeloid cell leukemia sequence 1 (BCL2-related)	ENSG00000143384	0001709 // cell fate determination // non-traceable author statement /// 0006915 // apoptosis // inferred from direct assay /// 0006915 // apoptosis // inferred from electronic annotation /// 0006916 // anti-apoptosis // traceable author statement /// 0007275 // multicellular organismal development // inferred from electronic annotation /// 0019725 // cellular homeostasis // non-traceable author …	chr1:150547032-150552247 (-) // 98.7 // q21.3	Hs.719112	15810	4544	5779	6625	9233	8252	10493	9475	10766	5563	12490	10758	11790	7286	14404	6515	7534	8165	9011	18898	15682	8901	10188	4570	7014	11515	9280	12866	10752	5633	8351	4492	6316	8589	10181	12615	9449	7215	8367	10858	8468	5022	4068
200798_x_at	MCL1	myeloid cell leukemia sequence 1 (BCL2-related)	ENSG00000143384	0001709 // cell fate determination // non-traceable author statement /// 0006915 // apoptosis // inferred from direct assay /// 0006915 // apoptosis // inferred from electronic annotation /// 0006916 // anti-apoptosis // traceable author statement /// 0007275 // multicellular organismal development // inferred from electronic annotation /// 0019725 // cellular homeostasis // non-traceable author …	chr1:150548543-150552055 (-) // 99.01 // q21.3	Hs.719112	10550	4025	3578	4304	6547	5682	8946	6833	6211	3759	6935	3917	8242	4658	5137	5360	4909	3595	7174	13630	11012	6484	8768	3517	5601	8390	5238	9499	7386	4180	5044	2048	5007	6822	7804	6669	4494	2453	2856	3515	5095	3365	2793
200799_at	HSPA1A	heat shock 70kDa protein 1A	ENSG00000204389 /// ENSG00000215328 /// ENSG00000234475 /// ENSG00000235941 /// ENSG00000237724	0006402 // mRNA catabolic process // traceable author statement /// 0006916 // anti-apoptosis // traceable author statement /// 0006950 // response to stress // inferred from electronic annotation /// 0006986 // response to unfolded protein // traceable author statement	chr6:31783336-31785723 (+) // 99.83 // p21.33 /// chr6:31795532-31797661 (+) // 87.93 // p21.33	Hs.274402	10080	19359	14581	511	16378	8495	17751	19634	23078	610	15514	8810	17946	8102	13601	308	165	231	5916	6731	2003	15274	18121	33	17957	17267	20093	13194	10027	7991	10683	12025	93	56	20785	12554	10213	15848	41013	23408	10618	7172	4683
200800_s_at	HSPA1A /// HSPA1B	heat shock 70kDa protein 1A /// heat shock 70kDa protein 1B	ENSG00000204388 /// ENSG00000204389 /// ENSG00000212866 /// ENSG00000215328 /// ENSG00000224501 /// ENSG00000231555 /// ENSG00000232804 /// ENSG00000234475 /// ENSG00000235941 /// ENSG00000237724	0006402 // mRNA catabolic process // traceable author statement /// 0006916 // anti-apoptosis // traceable author statement /// 0006950 // response to stress // inferred from electronic annotation /// 0006986 // response to unfolded protein // traceable author statement	chr6:31783336-31785723 (+) // 99.83 // p21.33 /// chr6:31795532-31797661 (+) // 87.93 // p21.33	Hs.274402	2139	5457	6468	4945	6697	3886	5675	7257	12240	297	5884	2711	9439	2691	2002	3861	2972	2661	2375	1943	495	6348	6721	822	10251	8682	9812	4057	3291	1979	3697	4239	389	1134	5494	3432	2393	2849	10402	7829	3573	2422	1491
200801_x_at	ACTB	actin, beta	ENSG00000075624	0006928 // cell motion // traceable author statement /// 0007409 // axonogenesis // inferred from electronic annotation /// 0045214 // sarcomere organization // inferred from electronic annotation /// 0051592 // response to calcium ion // inferred from electronic annotation	chr5:77080641-77082421 (+) // 90.85 // q14.1 /// chr7:5566785-5570221 (-) // 97.49 // p22.1	Hs.520640	49594	39279	32941	51890	38790	43758	51071	42374	55608	42386	30918	33066	32902	27442	30911	48983	33370	51864	54923	43759	47308	46289	26399	33318	24129	26708	28002	38939	30664	45515	43149	44039	60954	44830	44928	41236	44258	103087	22489	32236	32451	31920	49551
200802_at	SARS	seryl-tRNA synthetase	ENSG00000031698	0006412 // translation // inferred from electronic annotation /// 0006412 // translation // traceable author statement /// 0006418 // tRNA aminoacylation for protein translation // inferred from electronic annotation /// 0006434 // seryl-tRNA aminoacylation // inferred from electronic annotation /// 0008033 // tRNA processing // traceable author statement	chr1:109756539-109780736 (+) // 99.89 // p13.3	Hs.531176	5253	5621	8058	4980	18334	8687	5292	4239	5813	4151	4182	7961	7176	6392	9146	13937	5934	7191	4062	3782	8876	9923	8773	5371	4874	4857	4932	11157	7411	15891	4330	14474	8264	4996	6322	3484	5377	3844	4256	12274	7625	6892	6922
200803_s_at	TMBIM6	transmembrane BAX inhibitor motif containing 6	ENSG00000139644	0006915 // apoptosis // inferred from electronic annotation /// 0007283 // spermatogenesis // inferred from electronic annotation /// 0030324 // lung development // inferred from electronic annotation /// 0043066 // negative regulation of apoptosis // inferred from electronic annotation	chr12:50135362-50156784 (+) // 98.65 // q13.13	Hs.708025	12936	16780	13629	14518	11150	9743	16940	13649	19827	12887	10590	6730	9686	8785	8729	19032	16196	11746	16598	8053	15368	9494	19055	10598	13237	14195	11418	16813	12949	13626	8348	7822	7272	10399	7687	8938	7595	6838	4636	11421	13573	13886	13266
200804_at	TMBIM6	transmembrane BAX inhibitor motif containing 6	ENSG00000139644	0006915 // apoptosis // inferred from electronic annotation /// 0007283 // spermatogenesis // inferred from electronic annotation /// 0030324 // lung development // inferred from electronic annotation /// 0043066 // negative regulation of apoptosis // inferred from electronic annotation	chr12:50146244-50158493 (+) // 98.12 // q13.13	Hs.708025	7832	15192	11418	6038	8750	11358	12293	12172	20577	9160	11487	11527	9398	8563	8351	18529	15903	14012	13654	8961	15103	9230	11623	9548	11419	9529	9069	15507	14434	12007	8636	8316	7494	6885	4698	8864	11656	5125	5374	8791	13959	14520	14161
200805_at	LMAN2	lectin, mannose-binding 2	ENSG00000169223	0006810 // transport // inferred from electronic annotation /// 0015031 // protein transport // inferred from electronic annotation	chr5:176758750-176778648 (-) // 100.0 // q35.3	Hs.75864	1637	1027	2141	4005	1368	1279	1720	1903	3505	878	2612	1139	2119	1283	1053	1895	2932	2358	2177	1594	2740	1763	2503	1563	2807	1649	3378	1480	1742	1461	1437	1027	1431	924	1548	1502	2152	751	418	880	2449	2312	1759
200806_s_at	HSPD1	heat shock 60kDa protein 1 (chaperonin)	ENSG00000144381	0002368 // B cell cytokine production // inferred from direct assay /// 0002755 // MyD88-dependent toll-like receptor signaling pathway // inferred from direct assay /// 0002842 // positive regulation of T cell mediated immune response to tumor cell // inferred from direct assay /// 0006457 // protein folding // inferred from electronic annotation /// 0006458 // 'de novo' protein folding // infer…	chr12:56904724-56906974 (+) // 87.69 // q14.1 /// chr5:21882625-21884886 (+) // 89.93 // p14.3 /// chr2:198351307-198364620 (-) // 93.8 // q33.1	Hs.595053	17591	16375	19137	14666	14334	25828	15496	14599	18532	16964	18489	19158	17097	8901	6378	17641	15786	20420	28725	25858	15556	22702	15705	19448	12743	14961	19564	15546	14282	21579	14984	30109	30759	29283	22042	17441	22090	2621	27787	2048	20743	17489	24101
200807_s_at	HSPD1	heat shock 60kDa protein 1 (chaperonin)	ENSG00000144381	0002368 // B cell cytokine production // inferred from direct assay /// 0002755 // MyD88-dependent toll-like receptor signaling pathway // inferred from direct assay /// 0002842 // positive regulation of T cell mediated immune response to tumor cell // inferred from direct assay /// 0006457 // protein folding // inferred from electronic annotation /// 0006458 // 'de novo' protein folding // infer…	chr12:56904760-56906963 (+) // 96.05 // q14.1 /// chr4:145766763-145768963 (+) // 92.51 // q31.22 /// chr5:21882681-21884875 (+) // 97.23 // p14.3 /// chr2:198351313-198363577 (-) // 99.05 // q33.1 /// chr3:36808142-36810321 (-) // 92.42 // p22.2 /// chr8:7748042-7750230 (-) // 90.28 // p23.1	Hs.719142	29763	27164	25176	24768	24158	34039	25852	21968	28921	26423	24221	25663	23056	17686	27227	28902	25281	32707	39600	33269	29202	33838	23302	25062	21387	22043	26358	27487	22787	33782	27536	38404	39550	38523	34201	27686	30652	21482	56453	25938	26764	24259	34624
200808_s_at	ZYX	zyxin	ENSG00000159840	0007155 // cell adhesion // traceable author statement /// 0007155 // cell adhesion // inferred from electronic annotation /// 0007165 // signal transduction // traceable author statement /// 0007267 // cell-cell signaling // traceable author statement /// 0044419 // interspecies interaction between organisms // inferred from electronic annotation	chr7:143078446-143088202 (+) // 97.34 // q35	Hs.490415	2526	3513	9680	3720	3866	1859	2011	1883	3116	874	1212	238	2158	1037	1834	2402	4978	2458	3378	3020	5293	2287	3142	289	2330	6314	1344	2080	2926	1726	440	1322	432	2771	1232	2644	4757	2018	2141	1704	1500	2179	2172
200809_x_at	RPL12	ribosomal protein L12	ENSG00000197958 /// ENSG00000204196	0006412 // translation // inferred from electronic annotation /// 0006414 // translational elongation // not recorded	chr1:16119222-16119832 (+) // 93.79 // p36.13 /// chr1:27306587-27307515 (+) // 92.81 // p36.11 /// chr10:69634109-69634649 (+) // 84.64 // q21.3 /// chr12:32101199-32101805 (+) // 92.97 // p11.21 /// chr12:121354477-121355084 (+) // 92.81 // q24.31 /// chr19:46722611-46723223 (+) // 91.34 // q13.2 /// chr2:204055434-204056042 (+) // 98.2 // q33.2 /// chr2:44497691-44498296 (+) // 93.46 // p21 //…	Hs.408054	37498	25074	22569	35250	26653	30764	25987	22647	26562	21893	22518	21065	22139	18377	30812	42781	22172	31850	27274	27164	43026	35093	24590	28085	19019	22953	23133	35117	22451	27240	22470	41940	48942	31661	24399	27450	28585	21533	25659	23196	22991	24476	34207
200810_s_at	CIRBP	cold inducible RNA binding protein	ENSG00000099622	0006950 // response to stress // inferred from electronic annotation /// 0009409 // response to cold // traceable author statement /// 0009409 // response to cold // inferred from electronic annotation	chr19:1269346-1273169 (+) // 90.7 // p13.3	Hs.634522	4119	2470	2562	6003	1797	4161	1939	2971	3239	10636	2948	6108	5719	13300	9346	9757	4967	4828	5991	3699	3823	4855	7304	6173	1794	7801	5659	3551	5053	3014	14144	6036	5778	5149	7156	4944	3877	6658	4830	6174	2493	6528	6753
200811_at	CIRBP	cold inducible RNA binding protein	ENSG00000099622	0006950 // response to stress // inferred from electronic annotation /// 0009409 // response to cold // traceable author statement /// 0009409 // response to cold // inferred from electronic annotation	chr19:1269346-1273169 (+) // 90.7 // p13.3	Hs.634522	3452	2460	2277	4724	1929	3498	1574	2467	2024	8654	2146	3966	3961	8875	5046	10213	3606	3827	5840	2518	3631	5003	6424	5591	1673	5141	3349	3916	3282	2419	9185	4947	6385	3430	5675	4355	2773	2731	2242	3623	2270	5624	7135
200812_at	CCT7	chaperonin containing TCP1, subunit 7 (eta)	ENSG00000135624	0006457 // protein folding // traceable author statement /// 0006457 // protein folding // inferred from electronic annotation /// 0044267 // cellular protein metabolic process // inferred from electronic annotation	chr2:73461450-73480132 (+) // 98.17 // p13.2	Hs.368149	8790	6092	7647	8572	7157	8710	5013	3255	5033	9053	4628	6215	11600	6661	8721	6795	8051	6826	6892	7659	9148	11559	9520	11541	6562	3908	5472	6373	6739	4798	4615	11492	10943	10919	7405	6730	7791	3560	5964	4460	6125	8933	9523
200813_s_at	PAFAH1B1	platelet-activating factor acetylhydrolase, isoform Ib, subunit 1 (45kDa)	ENSG00000007168	0000132 // establishment of mitotic spindle orientation // inferred from mutant phenotype /// 0000226 // microtubule cytoskeleton organization // inferred from electronic annotation /// 0000226 // microtubule cytoskeleton organization // inferred from sequence or structural similarity /// 0001675 // acrosome assembly // inferred from electronic annotation /// 0001675 // acrosome assembly // infer…	chr17:2496932-2588911 (+) // 98.06 // p13.3	Hs.77318	1063	1006	1186	853	981	1480	633	1004	850	1514	1270	947	1831	1950	1497	1484	1277	840	1008	1701	1260	1008	873	1210	1216	1140	975	636	1316	1414	1140	2684	1409	1235	1563	953	931	669	597	1685	1048	1280	1630
200814_at	PSME1	proteasome (prosome, macropain) activator subunit 1 (PA28 alpha)	ENSG00000092010	0019884 // antigen processing and presentation of exogenous antigen // inferred from electronic annotation /// 0031145 // anaphase-promoting complex-dependent proteasomal ubiquitin-dependent protein catabolic process // not recorded /// 0051436 // negative regulation of ubiquitin-protein ligase activity during mitotic cell cycle // not recorded /// 0051437 // positive regulation of ubiquitin-prot…	chr14:24605379-24608168 (+) // 100.0 // q12	Hs.75348	5784	7662	6567	7990	9422	5464	8484	8703	11052	9797	5977	6538	2490	6390	3085	11899	6153	4768	3129	3305	5465	2573	10195	12624	4232	6183	4755	11817	5580	3634	2149	3161	12105	5470	5861	7336	1662	5651	6261	8980	4964	5710	7938
200815_s_at	PAFAH1B1	platelet-activating factor acetylhydrolase, isoform Ib, subunit 1 (45kDa)	ENSG00000007168	0000132 // establishment of mitotic spindle orientation // inferred from mutant phenotype /// 0000226 // microtubule cytoskeleton organization // inferred from electronic annotation /// 0000226 // microtubule cytoskeleton organization // inferred from sequence or structural similarity /// 0001675 // acrosome assembly // inferred from electronic annotation /// 0001675 // acrosome assembly // infer…	chr17:2497039-2585201 (+) // 96.54 // p13.3	Hs.77318	4063	3883	3497	2964	4445	1906	1262	1274	1441	2138	2644	709	3388	4207	4124	2244	2366	3379	2494	4061	1235	1433	3178	1501	4104	3501	1988	1247	3580	3606	1629	2623	1437	1978	3040	1210	1559	3589	2819	4668	1235	3160	1932
200816_s_at	PAFAH1B1	platelet-activating factor acetylhydrolase, isoform Ib, subunit 1 (45kDa)	ENSG00000007168	0000132 // establishment of mitotic spindle orientation // inferred from mutant phenotype /// 0000226 // microtubule cytoskeleton organization // inferred from electronic annotation /// 0000226 // microtubule cytoskeleton organization // inferred from sequence or structural similarity /// 0001675 // acrosome assembly // inferred from electronic annotation /// 0001675 // acrosome assembly // infer…	chr17:2496935-2588888 (+) // 98.41 // p13.3	Hs.77318	2045	2088	2729	979	1875	3814	1018	1743	1599	3080	3055	2577	3695	4827	3552	2861	2856	1324	2102	3155	3185	1313	1733	2304	2042	2650	1880	946	2970	1968	1486	5109	2337	2590	2098	1667	1150	2857	3343	3844	1896	3647	2823
200817_x_at	RPS10	ribosomal protein S10	ENSG00000124614	0006412 // translation // inferred by curator /// 0006414 // translational elongation // not recorded	chr1:201489180-201489724 (+) // 90.53 // q32.1 /// chr1:151529918-151530463 (+) // 90.35 // q21.3 /// chr15:60696650-60697205 (+) // 91.75 // q22.2 /// chr5:133758518-133759072 (+) // 90.53 // q31.1 /// chr6:34711937-34712495 (+) // 94.74 // p21.31 /// chr9:90631201-90631761 (+) // 95.26 // q22.1 /// chr11:46450152-46450702 (-) // 95.79 // p11.2 /// chr20:820043-820622 (-) // 91.75 // p13 /// chr…	Hs.406620	51266	38832	32104	53595	39665	48684	47633	40881	51777	40746	30277	32211	30578	28638	38270	61701	31156	53323	53589	45672	53784	55986	28207	41226	26637	28644	30587	43040	30492	47092	46936	52689	70869	44845	45402	44594	45252	38327	29375	38648	31116	30340	52903
200818_at	ATP5O	ATP synthase, H+ transporting, mitochondrial F1 complex, O subunit	ENSG00000159147	0006200 // ATP catabolic process // inferred from direct assay /// 0006754 // ATP biosynthetic process // inferred from electronic annotation /// 0006754 // ATP biosynthetic process // non-traceable author statement /// 0006810 // transport // inferred from electronic annotation /// 0006811 // ion transport // inferred from electronic annotation /// 0015986 // ATP synthesis coupled proton transpo…	chr21:35275757-35288088 (-) // 94.95 // q22.12	Hs.409140	10475	11492	13258	20631	18508	15184	9808	15151	13372	15417	12384	15288	13920	12562	16572	10983	12312	21520	17478	12988	11426	26414	12345	16742	12379	7185	12195	10649	11202	16414	20919	16988	17721	13280	11688	12585	17758	9296	9558	15604	15158	15837	14935
200819_s_at	RPS15	ribosomal protein S15	ENSG00000115268 /// ENSG00000233762	0000028 // ribosomal small subunit assembly // inferred from electronic annotation /// 0000056 // ribosomal small subunit export from nucleus // inferred from mutant phenotype /// 0006364 // rRNA processing // inferred from mutant phenotype /// 0006412 // translation // inferred by curator /// 0006412 // translation // inferred from electronic annotation /// 0006414 // translational elongation //…	chr19:1438395-1440492 (+) // 100.0 // p13.3 /// chr3:54660223-54661031 (+) // 93.17 // p14.3 /// chr1:234492423-234492905 (-) // 93.17 // q42.3 /// chr2:172373748-172374247 (-) // 97.79 // q31.1	Hs.406683	32254	27453	25351	36680	23598	32261	18389	20360	27192	26149	19530	21555	19698	20186	29540	46885	22084	32095	36392	30636	33279	40085	22024	29830	13613	23057	19393	27109	20549	23885	30249	38343	52975	31963	27656	28321	28046	28767	16812	23384	18710	22674	39977
200820_at	PSMD8	proteasome (prosome, macropain) 26S subunit, non-ATPase, 8	ENSG00000099341	0006508 // proteolysis // inferred from electronic annotation /// 0031145 // anaphase-promoting complex-dependent proteasomal ubiquitin-dependent protein catabolic process // not recorded /// 0051436 // negative regulation of ubiquitin-protein ligase activity during mitotic cell cycle // not recorded /// 0051437 // positive regulation of ubiquitin-protein ligase activity during mitotic cell cycle…	chr19:38865450-38874114 (+) // 100.0 // q13.11	Hs.78466	7866	8564	8290	9697	9523	8358	9243	8383	9549	7420	8065	3821	12502	9701	5287	7968	8465	10247	7088	9363	6726	12383	10331	9233	8389	3914	7163	6451	5248	21040	7979	10234	7387	9799	9616	6999	9415	2259	4008	5760	4195	8585	7783
200821_at	LAMP2	lysosomal-associated membrane protein 2	ENSG00000005893	---	chrX:119570364-119603161 (-) // 89.19 // q24	Hs.496684	2203	6452	3578	1889	7262	1814	4622	2519	3404	4489	3929	2591	3074	4533	2943	1815	6727	1598	2646	1893	4156	1910	4791	2879	5527	8607	4375	5638	6596	9945	1859	1501	1438	4035	1441	2286	4797	13249	4030	6358	3559	6355	2513
200822_x_at	TPI1	triosephosphate isomerase 1	ENSG00000111669	0005975 // carbohydrate metabolic process // inferred from electronic annotation /// 0006006 // glucose metabolic process // inferred from electronic annotation /// 0006094 // gluconeogenesis // inferred from electronic annotation /// 0006096 // glycolysis // inferred from electronic annotation /// 0006098 // pentose-phosphate shunt // inferred from electronic annotation /// 0006633 // fatty acid…	chr1:77165440-77166665 (+) // 97.48 // p31.1 /// chr12:6976692-6979992 (+) // 99.67 // p13.31	Hs.524219	23387	20697	19429	22950	20916	19761	8774	8170	23962	17896	15373	18169	14215	14326	25837	20562	16578	26762	14477	18615	14774	17194	18239	17813	14848	12748	14740	15217	16685	14623	21881	19573	25720	16605	13742	19177	10522	13242	13960	18271	15210	17729	24253
200823_x_at	RPL29	ribosomal protein L29	ENSG00000162244 /// ENSG00000224858	0006412 // translation // inferred from electronic annotation /// 0006412 // translation // traceable author statement /// 0006414 // translational elongation // not recorded /// 0007264 // small GTPase mediated signal transduction // traceable author statement /// 0007566 // embryo implantation // traceable author statement	chr6:118320109-118320732 (+) // 97.14 // q22.2 /// chr12:95861048-95861652 (-) // 93.49 // q23.1 /// chr3:52027643-52029892 (-) // 94.29 // p21.1 /// chr3:37057891-37058506 (-) // 95.24 // p22.2 /// chr5:43666745-43667362 (-) // 94.44 // p12	Hs.425125	24929	16273	13280	18650	12081	22051	14936	15583	8847	16467	9596	12054	13436	5730	15313	38587	14985	27145	13902	16557	26637	19389	16388	24340	10392	15416	9430	21931	11347	7859	7508	26504	35324	14062	12265	13727	16152	10201	7430	6096	12747	16438	28101
200824_at	GSTP1	glutathione S-transferase pi 1	ENSG00000084207	0006916 // anti-apoptosis // traceable author statement /// 0007417 // central nervous system development // traceable author statement /// 0008152 // metabolic process // inferred from electronic annotation	chr11:67351285-67354123 (+) // 99.86 // q13.2	Hs.523836	12283	9771	713	18589	398	13216	17494	407	19797	7964	281	12705	18546	14198	4242	19216	16118	14226	353	14811	5820	16000	281	13808	389	15230	418	10256	8320	7929	9306	15760	343	5625	9080	3349	12677	987	745	17847	15843	10420	22009
200825_s_at	HYOU1	hypoxia up-regulated 1	ENSG00000149428	0001666 // response to hypoxia // inferred from electronic annotation /// 0006950 // response to stress // inferred from electronic annotation /// 0006950 // response to stress // traceable author statement	chr11:118914899-118927912 (-) // 99.93 // q23.3	Hs.277704	7049	3686	4529	9237	6935	4430	5451	4005	3773	4806	7700	5662	5575	7525	4582	5395	7418	4119	5648	14254	14075	4714	7720	6727	5628	4678	19020	12355	6906	6781	6496	6537	6910	5068	6964	2907	3376	2684	4792	5698	5868	6285	5416
200826_at	SNRPD2	small nuclear ribonucleoprotein D2 polypeptide 16.5kDa	ENSG00000125743	0000245 // spliceosome assembly // traceable author statement /// 0000387 // spliceosomal snRNP biogenesis // not recorded /// 0006397 // mRNA processing // inferred from electronic annotation /// 0008380 // RNA splicing // traceable author statement /// 0008380 // RNA splicing // inferred from electronic annotation	chr19:46190718-46195176 (-) // 100.0 // q13.2	Hs.515472	28201	19150	18865	25099	14783	20947	18770	18816	11713	19348	17091	9550	14252	13221	19408	24556	15917	26098	20081	20700	23178	26674	19752	25627	15350	12391	15786	20915	12813	12565	22210	31275	28989	21521	20021	23446	20138	9917	17750	15442	11405	15691	24335
200827_at	PLOD1	procollagen-lysine 1, 2-oxoglutarate 5-dioxygenase 1	ENSG00000083444	0001666 // response to hypoxia // inferred from expression pattern /// 0006464 // protein modification process // non-traceable author statement /// 0008544 // epidermis development // inferred from mutant phenotype /// 0008544 // epidermis development // traceable author statement /// 0046947 // hydroxylysine biosynthetic process // traceable author statement /// 0055114 // oxidation reduction /…	chr1:11994809-12035595 (+) // 94.25 // p36.22	Hs.75093	3298	1183	3490	3249	1163	1627	1804	952	1613	116	1107	634	1714	1228	1910	1855	3074	3393	1233	1478	2060	1534	1373	316	3711	2307	1517	1705	1934	2163	290	836	1178	2535	775	1901	1400	2037	1519	3334	1084	1350	1230
200828_s_at	ZNF207	zinc finger protein 207	ENSG00000010244	0006355 // regulation of transcription, DNA-dependent // non-traceable author statement	chr17:30677152-30697944 (+) // 97.39 // q12	Hs.500775	10034	9116	11557	7039	8183	10042	6601	8202	5197	10764	7373	7312	8987	8567	4487	10137	8776	9501	10649	6361	11685	12644	7948	10932	6666	6680	7268	11426	11095	4266	10165	10259	11245	7517	8185	7460	8445	2606	3809	3032	8059	10326	10698
200829_x_at	ZNF207	zinc finger protein 207	ENSG00000010244	0006355 // regulation of transcription, DNA-dependent // non-traceable author statement	chr17:30677164-30697468 (+) // 96.38 // q12	Hs.500775	6535	5463	8090	5454	5525	7624	4090	6313	4095	7773	5114	5685	7446	6328	9262	5443	6271	7246	5720	5330	7625	7838	5435	8248	4916	4636	5035	7877	8700	2940	7129	7321	6618	5471	5188	5794	6587	6402	9077	7708	6211	7865	6506
200830_at	PSMD2	proteasome (prosome, macropain) 26S subunit, non-ATPase, 2	ENSG00000175166	0031145 // anaphase-promoting complex-dependent proteasomal ubiquitin-dependent protein catabolic process // not recorded /// 0042176 // regulation of protein catabolic process // inferred from electronic annotation /// 0051436 // negative regulation of ubiquitin-protein ligase activity during mitotic cell cycle // not recorded /// 0051437 // positive regulation of ubiquitin-protein ligase activi…	chr3:184017115-184026836 (+) // 97.45 // q26.33 /// chr1:240305809-240308599 (-) // 91.8 // q43	Hs.518464	5307	10889	8820	11421	9443	11654	7355	5543	15750	6011	8362	7151	10693	8386	19356	4480	7592	11210	7792	10945	14003	9224	9175	7271	6535	8453	7493	3549	8940	5703	7199	7051	4846	6387	5413	4932	5890	10845	6800	8139	6506	10391	4850
200831_s_at	SCD	stearoyl-CoA desaturase (delta-9-desaturase)	ENSG00000099194	0006629 // lipid metabolic process // inferred from electronic annotation /// 0006633 // fatty acid biosynthetic process // inferred from electronic annotation /// 0008610 // lipid biosynthetic process // inferred from electronic annotation /// 0055114 // oxidation reduction // inferred from electronic annotation	chr10:102106880-102124583 (+) // 91.05 // q24.31 /// chr17:20687577-20692934 (+) // 87.05 // p11.2	Hs.558396	3030	17416	10171	6926	1453	4921	8253	3060	4364	2741	3022	1311	2104	1083	1499	3978	909	2185	6361	3668	4001	4822	7412	5241	5499	3468	6393	6984	4922	6491	2045	2253	5495	2233	4497	2565	5043	629	4915	1399	9344	3467	4724
200832_s_at	SCD	stearoyl-CoA desaturase (delta-9-desaturase)	ENSG00000099194	0006629 // lipid metabolic process // inferred from electronic annotation /// 0006633 // fatty acid biosynthetic process // inferred from electronic annotation /// 0008610 // lipid biosynthetic process // inferred from electronic annotation /// 0055114 // oxidation reduction // inferred from electronic annotation	chr10:102106880-102124591 (+) // 93.17 // q24.31 /// chr17:20687577-20692927 (+) // 88.72 // p11.2	Hs.558396	6906	21317	18638	15362	3876	14286	17971	7627	14030	6218	9856	7157	4614	3045	8721	8725	1574	6081	11164	5398	6767	8391	15770	11350	12300	7963	17522	15367	14466	12921	3795	6991	8526	5790	8246	8217	14400	5529	14491	10630	21636	10165	9490
200833_s_at	hCG_1757335 /// RAP1B	RAP1B, member of RAS oncogene family pseudogene /// RAP1B, member of RAS oncogene family	ENSG00000127314 /// ENSG00000176276	0007165 // signal transduction // inferred from electronic annotation /// 0007264 // small GTPase mediated signal transduction // inferred from electronic annotation /// 0008283 // cell proliferation // inferred from electronic annotation	chr12:69004710-69054243 (+) // 99.48 // q15 /// chr5:75465917-75470156 (-) // 99.01 // q13.3	Hs.369920	6691	9163	13556	6182	7475	15707	6208	6034	4444	8156	6992	13400	9515	5778	10798	4098	10976	7097	6824	10303	9405	10102	11340	7790	9123	8501	14994	4939	9580	8774	4372	3836	7869	9708	5854	6929	9019	6913	8223	12933	5802	6960	4639
200834_s_at	LOC100291837 /// RPS21	similar to ribosomal protein S21 /// ribosomal protein S21	ENSG00000171858	0006412 // translation // inferred by curator /// 0006412 // translation // inferred from electronic annotation /// 0006412 // translation // non-traceable author statement /// 0006414 // translational elongation // not recorded /// 0030154 // cell differentiation // non-traceable author statement	chr20:60962171-60963575 (+) // 97.96 // q13.33 /// chr4:16257877-16258211 (-) // 93.0 // p15.32	Hs.190968	47751	37193	27817	38892	28644	44452	29872	28145	44817	34639	27529	30684	26704	23838	33404	49842	25595	38987	40851	41904	46430	46227	25781	37125	25241	26796	28681	38625	28344	39596	30676	45338	55891	37198	46272	40507	36512	37637	25392	32270	29458	28339	50232
200835_s_at	MAP4	microtubule-associated protein 4	ENSG00000047849	0007026 // negative regulation of microtubule depolymerization // inferred from electronic annotation	chr3:47892264-48130394 (-) // 98.3 // p21.31	Hs.517949	47	570	227	46	42	313	177	53	355	65	33	48	75	29	67	781	253	171	573	199	518	765	29	136	306	262	137	416	175	430	142	116	757	556	110	40	813	57	44	33	34	447	464
200836_s_at	MAP4	microtubule-associated protein 4	ENSG00000047849	0007026 // negative regulation of microtubule depolymerization // inferred from electronic annotation	chr3:47893357-48130318 (-) // 98.19 // p21.31	Hs.517949	1580	1426	2087	1648	1186	2339	1620	1818	918	1057	728	575	1684	574	658	1581	1395	1914	1264	1668	806	1290	1280	1681	1747	2213	1172	850	1782	1947	647	1555	1402	1669	643	815	1259	613	624	305	890	1324	1075
200837_at	BCAP31	B-cell receptor-associated protein 31	ENSG00000185825	0006810 // transport // inferred from electronic annotation /// 0006886 // intracellular protein transport // inferred from electronic annotation /// 0006915 // apoptosis // inferred from electronic annotation /// 0006955 // immune response // non-traceable author statement /// 0006955 // immune response // inferred from electronic annotation /// 0007283 // spermatogenesis // inferred from electr…	chr16:32881303-32884884 (+) // 60.88 // p11.2 /// chr16:33790437-33794018 (-) // 60.96 // p11.2 /// chrX:152965955-152989880 (-) // 99.7 // q28	Hs.522817	8170	4502	11059	11996	6979	7597	6081	4096	8249	3873	5206	6182	3930	3712	3968	5061	6146	4469	3501	4786	6923	6301	10220	4721	4749	5256	7793	5077	5378	6930	4784	4374	3698	4522	4603	5819	6655	2715	2645	3341	11391	8379	7208
200838_at	CTSB	cathepsin B	---	0006508 // proteolysis // traceable author statement /// 0006508 // proteolysis // inferred from electronic annotation /// 0006508 // proteolysis // inferred from direct assay /// 0009611 // response to wounding // inferred from electronic annotation /// 0042981 // regulation of apoptosis // traceable author statement /// 0050790 // regulation of catalytic activity // inferred from electronic ann…	chr8:11701827-11725573 (-) // 95.14 // p23.1	Hs.520898	3764	2733	8154	4423	1226	2081	8413	736	7767	404	2118	1130	4167	4037	8604	5616	6538	4728	1812	1232	15098	1527	2734	578	6456	13985	2856	9289	9630	8742	913	935	67	4478	2244	5456	1223	9538	5859	7036	6158	11137	3836
200839_s_at	CTSB	cathepsin B	---	0006508 // proteolysis // traceable author statement /// 0006508 // proteolysis // inferred from electronic annotation /// 0006508 // proteolysis // inferred from direct assay /// 0009611 // response to wounding // inferred from electronic annotation /// 0042981 // regulation of apoptosis // traceable author statement /// 0050790 // regulation of catalytic activity // inferred from electronic ann…	chr8:11701827-11725573 (-) // 95.14 // p23.1	Hs.520898	6328	3309	6455	6958	1982	2631	10377	910	12548	619	2574	1738	5497	4721	12681	6792	8305	7615	2380	2055	18139	2117	4313	794	7168	12647	4085	12087	11982	10994	1057	1797	105	8062	2651	7268	2336	15401	8346	12584	7058	11836	4978
200840_at	KARS	lysyl-tRNA synthetase	ENSG00000065427	0006412 // translation // inferred from electronic annotation /// 0006418 // tRNA aminoacylation for protein translation // inferred from electronic annotation /// 0006430 // lysyl-tRNA aminoacylation // inferred from electronic annotation /// 0006430 // lysyl-tRNA aminoacylation // inferred from direct assay /// 0008033 // tRNA processing // non-traceable author statement /// 0015966 // diadenos…	chr16:75661629-75681577 (-) // 99.95 // q23.1	Hs.3100	19657	10457	16300	18479	23275	17515	13149	12425	8663	16316	17403	14004	16684	4538	19680	11917	14643	18833	14485	18050	22507	22082	17387	18660	20365	16792	16581	18292	17800	13819	10821	22113	15530	16057	15825	17015	14351	14121	24812	19117	19436	13390	27395
200841_s_at	EPRS	glutamyl-prolyl-tRNA synthetase	ENSG00000136628	0006412 // translation // inferred from electronic annotation /// 0006418 // tRNA aminoacylation for protein translation // inferred from electronic annotation /// 0006424 // glutamyl-tRNA aminoacylation // inferred from electronic annotation /// 0006433 // prolyl-tRNA aminoacylation // inferred from electronic annotation /// 0006461 // protein complex assembly // traceable author statement	chr1:220141941-220219872 (-) // 98.14 // q41	Hs.497788	686	1294	1429	554	741	1414	1083	875	701	959	550	542	586	630	140	2300	828	573	1800	670	1453	2947	573	427	850	835	669	1327	754	1856	840	2299	4213	721	931	547	1422	148	93	106	764	903	1196
200842_s_at	EPRS	glutamyl-prolyl-tRNA synthetase	ENSG00000136628	0006412 // translation // inferred from electronic annotation /// 0006418 // tRNA aminoacylation for protein translation // inferred from electronic annotation /// 0006424 // glutamyl-tRNA aminoacylation // inferred from electronic annotation /// 0006433 // prolyl-tRNA aminoacylation // inferred from electronic annotation /// 0006461 // protein complex assembly // traceable author statement	chr1:220141941-220219872 (-) // 98.14 // q41	Hs.497788	1842	3104	3854	1001	1739	2575	2075	1524	1349	2025	1244	1782	1340	1955	467	4440	1883	1637	3759	1570	3547	6534	2208	1002	2966	2222	2236	4529	2433	4852	1648	5028	6484	1953	1835	1525	3450	489	1528	452	2359	3158	2740
200843_s_at	EPRS	glutamyl-prolyl-tRNA synthetase	ENSG00000136628	0006412 // translation // inferred from electronic annotation /// 0006418 // tRNA aminoacylation for protein translation // inferred from electronic annotation /// 0006424 // glutamyl-tRNA aminoacylation // inferred from electronic annotation /// 0006433 // prolyl-tRNA aminoacylation // inferred from electronic annotation /// 0006461 // protein complex assembly // traceable author statement	chr1:220141942-220208328 (-) // 99.91 // q41	Hs.497788	4344	3267	4117	1891	3666	3754	2915	2411	1682	2830	1963	3660	2773	3776	4695	5355	3453	3013	4420	2843	4397	7476	3954	1777	3654	4230	3986	4812	4426	5575	2465	8829	7182	2419	2915	2698	3638	3492	5879	5899	4520	2932	3226
200844_s_at	PRDX6	peroxiredoxin 6	ENSG00000117592	0006979 // response to oxidative stress // inferred from direct assay /// 0009395 // phospholipid catabolic process // inferred from direct assay /// 0016042 // lipid catabolic process // inferred from electronic annotation /// 0042744 // hydrogen peroxide catabolic process // inferred from electronic annotation /// 0045454 // cell redox homeostasis // inferred from electronic annotation /// 0055…	chr1:173446436-173457945 (+) // 95.37 // q25.1	Hs.120	16278	7071	15338	13215	12549	7430	13444	20234	8872	5848	14461	3689	8561	5498	11359	10206	7743	13885	16936	8279	9282	19252	10259	7860	8150	6936	10650	9040	7113	8480	3098	15345	9763	18181	5078	11861	9156	6624	7237	15910	7336	10490	10241
200845_s_at	PRDX6	peroxiredoxin 6	ENSG00000117592	0006979 // response to oxidative stress // inferred from direct assay /// 0009395 // phospholipid catabolic process // inferred from direct assay /// 0016042 // lipid catabolic process // inferred from electronic annotation /// 0042744 // hydrogen peroxide catabolic process // inferred from electronic annotation /// 0045454 // cell redox homeostasis // inferred from electronic annotation /// 0055…	chr1:173446493-173457937 (+) // 99.88 // q25.1	Hs.120	14326	6193	16751	13065	14880	9933	15438	24531	9921	6047	18731	6109	9172	7044	15151	7856	12206	17315	16584	11127	10489	18163	10467	5901	11195	7514	13484	8324	8307	10204	4175	12983	7810	20305	8314	12731	10793	8865	11771	22542	11637	10450	9518
200846_s_at	PPP1CA	protein phosphatase 1, catalytic subunit, alpha isoform	ENSG00000172531	0005975 // carbohydrate metabolic process // inferred from electronic annotation /// 0005977 // glycogen metabolic process // inferred from electronic annotation /// 0005979 // regulation of glycogen biosynthetic process // inferred from electronic annotation /// 0005981 // regulation of glycogen catabolic process // inferred from electronic annotation /// 0006470 // protein amino acid dephosphor…	chr11:67165657-67169288 (-) // 97.38 // q13.2	Hs.183994	4733	8018	4453	8925	4241	5829	5124	6200	7913	9872	4463	7171	9590	5810	2161	7341	7874	8133	12473	11976	4565	7091	10401	10012	5087	11530	6540	5491	9418	6120	5733	3454	6786	4754	7675	5862	5030	1806	2100	6359	6466	9212	11438
200847_s_at	TMEM66	transmembrane protein 66	ENSG00000133872	---	chr8:29920612-29940481 (-) // 98.91 // p12	Hs.521487	4376	5283	5105	5129	4227	4361	3816	3679	6905	6455	4572	7268	4399	8676	3986	6597	9987	5368	5305	3941	8087	3636	5546	6199	5450	5518	6885	8543	5087	5269	7570	4738	4324	14660	11062	7964	4155	3654	7021	7324	7732	6507	6164
200848_at	AHCYL1	adenosylhomocysteinase-like 1	ENSG00000168710	0006730 // one-carbon metabolic process // inferred from electronic annotation /// 0008152 // metabolic process // inferred from electronic annotation	chr1:110527395-110566351 (+) // 93.33 // p13.3	Hs.705418	2130	1034	8007	2292	6411	1455	2295	2410	3107	2739	5337	2894	2613	2769	1395	3874	3637	2946	2086	1760	3122	3441	2659	2039	2872	2425	2535	5322	2438	3895	2491	2456	2274	2430	2965	3234	2591	952	1155	1031	2715	2862	2647
200849_s_at	AHCYL1	adenosylhomocysteinase-like 1	ENSG00000168710	0006730 // one-carbon metabolic process // inferred from electronic annotation /// 0008152 // metabolic process // inferred from electronic annotation	chr1:110527395-110566351 (+) // 93.33 // p13.3	Hs.705418	3485	936	10423	3727	7843	1550	2784	2777	3482	2493	6665	4525	3392	4653	3691	5552	5744	4511	2896	3110	3457	3966	3463	2533	3094	3015	3768	6843	3162	5817	2600	3160	2511	3842	2908	4132	3340	2548	3086	4761	3725	3839	3580
200850_s_at	AHCYL1	adenosylhomocysteinase-like 1	ENSG00000168710	0006730 // one-carbon metabolic process // inferred from electronic annotation /// 0008152 // metabolic process // inferred from electronic annotation	chr1:110527717-110564996 (+) // 99.25 // p13.3	Hs.705418	8841	2120	15622	8748	17540	4015	5944	6795	8985	6283	13263	9536	8279	9424	8062	9459	10540	10748	5304	5894	8637	6998	7477	3966	7564	6913	9250	11958	7919	10800	5247	6347	4521	8779	5318	7742	5800	4608	5170	8957	9123	6203	6092
200851_s_at	KIAA0174	KIAA0174	ENSG00000182149	0007049 // cell cycle // inferred from electronic annotation /// 0051301 // cell division // inferred from electronic annotation	chr16:71929444-71962906 (+) // 98.72 // q22.3 /// chr19:38282342-38284698 (+) // 96.21 // q13.11	Hs.232194	4480	4369	6578	5709	11609	6074	4043	5327	2732	4374	5668	5445	6884	4893	3730	4850	4491	5582	4604	2899	3555	4883	7853	5761	8598	4591	4004	5307	6432	3614	2812	3758	3878	4969	3237	4492	3659	4097	5375	6178	6631	3426	8752
200852_x_at	GNB2	guanine nucleotide binding protein (G protein), beta polypeptide 2	ENSG00000172354	0007165 // signal transduction // inferred from electronic annotation /// 0007186 // G-protein coupled receptor protein signaling pathway // traceable author statement /// 0009755 // hormone-mediated signaling // not recorded	chr7:100271483-100276791 (+) // 97.65 // q22.1	Hs.185172	3872	4452	7069	6521	3164	4132	3782	3761	5130	2622	7863	6516	5682	6990	1165	4960	5819	2352	2378	2523	3049	5006	5860	4657	5010	6326	13608	3604	8258	4831	5266	2530	3359	3651	2178	4050	6475	602	894	752	5089	7856	4316
200853_at	H2AFZ	H2A histone family, member Z	ENSG00000164032	0006334 // nucleosome assembly // inferred from electronic annotation	chr4:100869242-100871431 (-) // 98.74 // q23 /// chr8:71015659-71016502 (-) // 87.86 // q13.3	Hs.119192	20238	18177	17053	18383	15854	25997	23415	21207	17436	28979	19630	22567	17111	14071	18946	22217	22964	20578	20444	24693	17246	25723	21062	26471	18472	15258	16055	16334	19723	14316	21031	21382	29801	21726	14558	21516	26537	11726	20003	17962	15361	20035	16955
200854_at	NCOR1	nuclear receptor co-repressor 1	ENSG00000141027	0006350 // transcription // inferred from electronic annotation /// 0006366 // transcription from RNA polymerase II promoter // traceable author statement /// 0010553 // negative regulation of specific transcription from RNA polymerase II promoter // inferred from mutant phenotype /// 0016481 // negative regulation of transcription // inferred from electronic annotation /// 0016568 // chromatin m…	chr17:15933415-16118882 (-) // 93.56 // p11.2	Hs.462323	1516	3193	2277	2291	2971	5067	757	1505	1293	2730	2567	1717	1201	2327	2281	2172	2082	1576	2190	2110	1070	1209	2391	3010	1756	2791	1507	1822	2870	2812	664	3046	1384	1773	3770	1124	6962	2009	2070	2165	3251	3105	2563
200855_at	C20orf191 /// LOC100131704 /// NCOR1	nuclear receptor co-repressor 1 pseudogene /// similar to nuclear receptor co-repressor 1 /// nuclear receptor co-repressor 1	ENSG00000099389 /// ENSG00000141027 /// ENSG00000205203 /// ENSG00000233601	0006350 // transcription // inferred from electronic annotation /// 0006366 // transcription from RNA polymerase II promoter // traceable author statement /// 0010553 // negative regulation of specific transcription from RNA polymerase II promoter // inferred from mutant phenotype /// 0016481 // negative regulation of transcription // inferred from electronic annotation /// 0016568 // chromatin m…	chr17:15933415-16118882 (-) // 93.56 // p11.2	Hs.711274	357	661	496	341	414	861	282	399	288	692	419	335	303	239	381	531	402	336	367	514	311	303	373	488	221	464	380	434	507	524	256	735	464	254	643	316	1068	372	680	457	472	633	452
200856_x_at	C20orf191 /// LOC100131704 /// NCOR1	nuclear receptor co-repressor 1 pseudogene /// similar to nuclear receptor co-repressor 1 /// nuclear receptor co-repressor 1	ENSG00000099389 /// ENSG00000141027 /// ENSG00000205203 /// ENSG00000233601	0006350 // transcription // inferred from electronic annotation /// 0006366 // transcription from RNA polymerase II promoter // traceable author statement /// 0010553 // negative regulation of specific transcription from RNA polymerase II promoter // inferred from mutant phenotype /// 0016481 // negative regulation of transcription // inferred from electronic annotation /// 0016568 // chromatin m…	chr17:15933415-16118882 (-) // 93.56 // p11.2	Hs.711274	548	599	664	691	701	1382	518	730	614	1070	792	781	690	559	879	749	929	718	523	915	469	484	732	809	641	1107	782	711	957	863	457	1138	694	549	1235	542	1455	1136	1256	1213	858	924	721
200857_s_at	NCOR1	nuclear receptor co-repressor 1	ENSG00000141027	0006350 // transcription // inferred from electronic annotation /// 0006366 // transcription from RNA polymerase II promoter // traceable author statement /// 0010553 // negative regulation of specific transcription from RNA polymerase II promoter // inferred from mutant phenotype /// 0016481 // negative regulation of transcription // inferred from electronic annotation /// 0016568 // chromatin m…	chr17:15935258-16118844 (-) // 97.19 // p11.2	Hs.462323	1130	1640	1313	1345	1458	2498	797	1116	805	1777	1558	1141	881	1283	902	1796	1607	1297	1708	1355	1079	1079	1265	1453	1578	1734	1140	1554	1970	1956	864	1457	1121	1038	2886	1004	3375	670	1114	984	1850	1773	1809
200858_s_at	RPS8	ribosomal protein S8	ENSG00000142937	0006412 // translation // inferred by curator /// 0006412 // translation // inferred from electronic annotation /// 0006412 // translation // non-traceable author statement /// 0006414 // translational elongation // not recorded	chr1:45241245-45244412 (+) // 100.0 // p34.1 /// chr5:33162261-33162965 (+) // 97.45 // p13.3 /// chr14:106444551-106445256 (-) // 94.89 // /// chr15:22440168-22440869 (-) // 94.61 // q11.2 /// chr9:34223926-34224649 (-) // 91.35 // p13.3	Hs.512675	35967	25941	23936	35931	19870	35694	31237	29419	44933	32040	27525	32098	26836	24942	26312	47941	28073	30079	23066	35895	37561	40802	25539	31241	23470	27783	30142	29955	29147	37162	27325	39291	48652	43686	34830	37535	32009	20843	25332	21597	24874	23829	39660
200859_x_at	FLNA	filamin A, alpha	ENSG00000196924	0007195 // inhibition of adenylate cyclase activity by dopamine receptor signaling pathway // inferred from mutant phenotype /// 0031532 // actin cytoskeleton reorganization // inferred from direct assay /// 0034394 // protein localization at cell surface // inferred from direct assay /// 0042177 // negative regulation of protein catabolic process // inferred from mutant phenotype /// 0042993 // …	chrX:153576964-153602929 (-) // 99.94 // q28	Hs.195464	5816	2884	14555	4962	6926	4485	9885	6495	7593	4047	2767	2696	2009	3060	2373	4845	7920	4700	2921	10334	6182	3024	9821	3576	4301	14364	3218	6628	8230	2602	1617	3063	1911	4129	1156	5346	6721	5846	6221	6210	943	8136	5762
200860_s_at	CNOT1	CCR4-NOT transcription complex, subunit 1	ENSG00000125107	0006350 // transcription // inferred from electronic annotation /// 0045449 // regulation of transcription // inferred from electronic annotation	chr16:58554602-58571029 (-) // 98.17 // q21	Hs.716474	4932	4831	7344	6045	9355	8288	7037	8083	6207	7574	7664	6409	8326	3969	7339	5902	5530	6360	4590	5123	4304	6561	5457	7510	7431	4706	4845	5787	7356	4743	3339	5905	7430	3716	3157	5092	3761	4893	5198	6802	8320	5352	7640
200861_at	CNOT1	CCR4-NOT transcription complex, subunit 1	ENSG00000125107	0006350 // transcription // inferred from electronic annotation /// 0045449 // regulation of transcription // inferred from electronic annotation	chr16:58553855-58566301 (-) // 98.46 // q21	Hs.716474	1357	1600	2157	2069	2120	3121	1620	2345	1893	2881	2850	2956	3497	1938	2685	2447	1952	1998	1334	1722	1507	2239	1766	2816	3042	1929	2222	1920	2980	1949	1564	1653	3128	1193	1460	1764	1321	1101	1899	2301	3224	1939	3477
200862_at	DHCR24	24-dehydrocholesterol reductase	ENSG00000116133	0006694 // steroid biosynthetic process // inferred from electronic annotation /// 0006695 // cholesterol biosynthetic process // inferred from sequence or structural similarity /// 0006695 // cholesterol biosynthetic process // non-traceable author statement /// 0006695 // cholesterol biosynthetic process // inferred from electronic annotation /// 0006695 // cholesterol biosynthetic process // i…	chr1:55315307-55352891 (-) // 91.6 // p32.3	Hs.498727	2621	3927	10469	8207	8269	2866	7033	7248	12625	4228	1911	15819	5212	6255	4095	4933	5046	8581	12080	4660	1742	4309	7300	5076	9438	3831	8933	5467	12266	2128	4626	3593	1875	1635	3586	2736	7329	7214	4967	4041	6186	5732	2150
200863_s_at	RAB11A	RAB11A, member RAS oncogene family	ENSG00000103769	0006184 // GTP catabolic process // inferred from electronic annotation /// 0006810 // transport // inferred from electronic annotation /// 0007264 // small GTPase mediated signal transduction // inferred from electronic annotation /// 0015031 // protein transport // inferred from electronic annotation /// 0048169 // regulation of long-term neuronal synaptic plasticity // inferred from electronic…	chr15:66161802-66181905 (+) // 98.77 // q23	Hs.321541	10835	5782	8273	10535	12203	9792	13337	11782	12454	7745	13668	10680	11929	7436	7554	8192	10026	7317	12550	7297	7459	10199	12079	9081	9658	7105	6798	13677	9830	8534	10098	5255	9604	6969	15372	9087	12327	5905	6076	8747	10588	6963	7316
200864_s_at	RAB11A	RAB11A, member RAS oncogene family	ENSG00000103769	0006184 // GTP catabolic process // inferred from electronic annotation /// 0006810 // transport // inferred from electronic annotation /// 0007264 // small GTPase mediated signal transduction // inferred from electronic annotation /// 0015031 // protein transport // inferred from electronic annotation /// 0048169 // regulation of long-term neuronal synaptic plasticity // inferred from electronic…	chr15:66161857-66181791 (+) // 99.23 // q23	Hs.321541	1473	1116	1971	1445	3713	2612	4170	4520	3330	2375	7683	4628	5166	2839	1657	1734	3501	2019	2961	1239	1240	1290	4260	1779	6084	2688	2917	1699	4392	2086	2257	997	1261	1607	3517	2189	1969	1544	2725	2005	4264	1525	1340
200865_at	EIF3F	eukaryotic translation initiation factor 3, subunit F	---	0006412 // translation // inferred from electronic annotation /// 0006413 // translational initiation // inferred by curator /// 0006413 // translational initiation // inferred from direct assay	chr11:8008699-8017718 (+) // 84.97 // p15.4 /// chr2:58478565-58479822 (+) // 73.62 // p16.1	Hs.516023	17	6	21	5	13	7	12	8	24	4	4	12	8	3	11	23	10	7	18	17	7	14	6	8	4	4	9	7	1	5	3	14	25	9	4	29	11	341	51	19	3	19	16
200866_s_at	PSAP	prosaposin	ENSG00000197746	0006629 // lipid metabolic process // inferred from electronic annotation /// 0006665 // sphingolipid metabolic process // inferred from electronic annotation /// 0006687 // glycosphingolipid metabolic process // traceable author statement /// 0006869 // lipid transport // traceable author statement	chr10:73576608-73610983 (-) // 99.91 // q22.1	Hs.523004	7390	7895	12462	13022	10744	4819	11607	7895	13180	10046	11083	3047	10556	8407	1151	8247	10089	9500	7185	4825	9992	6210	6278	12638	15485	17761	14515	9388	12840	10117	5280	6858	3291	6722	3907	6703	6736	3397	3814	2892	7427	4963	4806
200867_at	RNF114	ring finger protein 114	ENSG00000124226	0007275 // multicellular organismal development // inferred from electronic annotation /// 0007283 // spermatogenesis // inferred from electronic annotation /// 0030154 // cell differentiation // inferred from electronic annotation	chr20:48552944-48570474 (+) // 92.17 // q13.13	Hs.144949	2007	1166	3261	1642	7709	2918	1825	2031	4710	2570	3484	2336	3521	2401	2510	1902	2606	2361	1590	2411	2082	2361	6409	4336	3230	1735	3010	1933	1433	1352	1627	2780	1686	2023	1505	1916	2004	1905	2097	1798	4204	2600	3110
200868_s_at	RNF114	ring finger protein 114	ENSG00000124226	0007275 // multicellular organismal development // inferred from electronic annotation /// 0007283 // spermatogenesis // inferred from electronic annotation /// 0030154 // cell differentiation // inferred from electronic annotation	chr20:48552943-48568738 (+) // 99.87 // q13.13	Hs.144949	2942	2341	4056	2688	13799	2718	2487	2188	5783	3775	4977	1334	5338	2675	1749	3563	2358	3912	3616	2774	2641	3704	10480	5745	4129	2785	2848	4303	2063	2318	1451	3800	2695	2235	1867	1474	2884	1925	1426	3117	4082	3213	4626
200869_at	RPL18A /// RPL18AP3	ribosomal protein L18a /// ribosomal protein L18a pseudogene 3	ENSG00000105640	0006412 // translation // inferred from electronic annotation /// 0006412 // translation // traceable author statement /// 0006414 // translational elongation // not recorded	chr1:27503227-27503821 (+) // 91.2 // p36.11 /// chr12:104659067-104659669 (+) // 99.83 // q23.3 /// chr19:17970746-17974124 (+) // 100.0 // p13.11 /// chrX:152927606-152928196 (+) // 91.86 // q28 /// chr9:8713291-8713893 (+) // 95.35 // p24.1 /// chr14:93689894-93690504 (-) // 90.37 // q32.13 /// chr2:47917805-47918404 (-) // 95.68 // p16.3	Hs.337766	46550	31618	25847	32791	29720	35173	32463	29427	35657	35202	29239	25979	29484	23691	19477	56129	27848	26130	36996	31054	45004	43882	29055	39813	23734	30703	27038	31113	26414	27220	32035	53484	59625	36762	32338	35596	31952	16581	10225	7821	21592	25702	42591
200870_at	STRAP	serine/threonine kinase receptor associated protein	ENSG00000023734	0006397 // mRNA processing // inferred from electronic annotation /// 0008380 // RNA splicing // inferred from electronic annotation	chr12:16035495-16056408 (+) // 98.78 // p12.3 /// chr2:38043925-38045608 (+) // 91.14 // p22.2	Hs.719087	15311	11015	11643	12173	11425	11551	5406	5410	8272	11310	6784	9333	11474	10721	13948	7880	11857	13112	10885	13724	15943	9184	10876	11351	10226	7618	6722	7624	10367	8861	7704	15087	8444	14011	7080	12306	8836	7858	13117	10181	12449	12008	13418
200871_s_at	PSAP	prosaposin	ENSG00000197746	0006629 // lipid metabolic process // inferred from electronic annotation /// 0006665 // sphingolipid metabolic process // inferred from electronic annotation /// 0006687 // glycosphingolipid metabolic process // traceable author statement /// 0006869 // lipid transport // traceable author statement	chr10:73576057-73611086 (-) // 99.42 // q22.1	Hs.523004	9841	10674	13534	18431	19456	5405	21060	13120	23375	12913	14742	4429	14634	13213	7420	11407	14224	15126	8484	6601	14640	10439	10816	19432	19611	23339	19577	13996	17460	16881	7686	12531	2826	10105	3954	10000	8540	16704	14351	18132	11042	6965	5752
200872_at	S100A10	S100 calcium binding protein A10	ENSG00000197747	0007165 // signal transduction // non-traceable author statement	chr1:151955393-151966296 (-) // 96.61 // q21.3	Hs.143873	28964	16243	15368	12493	22765	4271	30807	27986	23670	2912	17984	4501	2944	2535	6020	35467	23392	15898	2317	15243	8680	160	19807	4128	22778	19697	18467	26285	17089	11935	1789	1067	3989	13665	346	3280	25238	5617	19800	25531	21609	19017	14617
200873_s_at	CCT8	chaperonin containing TCP1, subunit 8 (theta)	ENSG00000156261	0006457 // protein folding // inferred from electronic annotation /// 0044267 // cellular protein metabolic process // inferred from electronic annotation	chr1:146674707-146676541 (-) // 96.27 // q21.1 /// chr21:30428649-30445939 (-) // 99.95 // q21.3	Hs.125113	14457	12563	15359	13904	14679	15053	14621	10588	8734	18101	14217	18302	17787	13539	19783	10547	14193	15990	20189	24816	15320	27544	13043	14298	13128	9597	13114	9758	13890	15611	19574	21045	16190	16770	17640	18042	14980	12648	14121	16306	16161	15918	14280
200874_s_at	NOP56	NOP56 ribonucleoprotein homolog (yeast)	ENSG00000101361	0006364 // rRNA processing // traceable author statement /// 0042254 // ribosome biogenesis // inferred from electronic annotation	chr20:2633246-2639039 (+) // 96.48 // p13	Hs.376064	1117	1505	881	976	1118	1544	1054	803	857	1919	940	1099	1100	923	565	2054	1148	1358	1692	2447	1192	1467	716	2534	717	2049	842	1001	422	911	1802	1651	1967	1023	1752	1031	1135	663	709	321	1290	1113	2179
200875_s_at	NOP56	NOP56 ribonucleoprotein homolog (yeast)	ENSG00000101361	0006364 // rRNA processing // traceable author statement /// 0042254 // ribosome biogenesis // inferred from electronic annotation	chr20:2633486-2639039 (+) // 95.34 // p13	Hs.376064	5604	2340	2836	4526	5171	7268	5480	3575	4274	9983	5318	9089	7407	5271	8834	6421	6548	8020	8788	12422	3519	8634	5645	14291	3849	7832	6000	3454	2353	2848	8592	10949	9652	4847	8102	5852	5763	5432	6968	6986	7266	7017	14444
200876_s_at	PSMB1	proteasome (prosome, macropain) subunit, beta type, 1	ENSG00000008018	0031145 // anaphase-promoting complex-dependent proteasomal ubiquitin-dependent protein catabolic process // not recorded /// 0051436 // negative regulation of ubiquitin-protein ligase activity during mitotic cell cycle // not recorded /// 0051437 // positive regulation of ubiquitin-protein ligase activity during mitotic cell cycle // not recorded /// 0051603 // proteolysis involved in cellular p…	chr6:170844226-170862342 (-) // 99.51 // q27	Hs.352768	13082	11198	10905	21076	9399	12466	6836	5405	10250	11773	13455	9873	11147	15189	11089	11952	14608	8289	17643	15350	14682	24048	16327	13537	12679	9819	11860	11335	11144	5624	17074	16948	10942	18673	13303	7393	18695	12813	7891	10812	12449	13391	9290
200877_at	CCT4	chaperonin containing TCP1, subunit 4 (delta)	ENSG00000115484	0006457 // protein folding // traceable author statement /// 0006457 // protein folding // inferred from electronic annotation /// 0044267 // cellular protein metabolic process // inferred from electronic annotation	chr2:62095563-62115642 (-) // 99.89 // p15	Hs.421509	25300	18749	19952	22281	21093	22892	16644	12473	15381	17977	15886	15052	18614	13413	23225	19261	17217	21287	24372	21808	25729	26110	17035	21791	15116	12625	14560	20851	16416	15315	9829	27130	25820	22333	17053	17099	25160	12635	12293	21411	17297	17713	21487
200878_at	EPAS1	endothelial PAS domain protein 1	ENSG00000116016	0001525 // angiogenesis // inferred from electronic annotation /// 0001666 // response to hypoxia // inferred from direct assay /// 0001666 // response to hypoxia // inferred from electronic annotation /// 0001892 // embryonic placenta development // inferred from electronic annotation /// 0001974 // blood vessel remodeling // inferred from electronic annotation /// 0002027 // regulation of heart…	chr2:46524581-46613836 (+) // 96.6 // p21	Hs.468410	135	304	3912	646	12358	95	16596	5948	15141	263	12698	987	103	459	452	1408	1148	486	5852	2285	5232	400	3968	129	9369	8146	16310	7673	5622	29	66	122	39	1590	755	607	3053	4244	414	1660	3565	11346	75
200879_s_at	EPAS1	endothelial PAS domain protein 1	ENSG00000116016	0001525 // angiogenesis // inferred from electronic annotation /// 0001666 // response to hypoxia // inferred from direct assay /// 0001666 // response to hypoxia // inferred from electronic annotation /// 0001892 // embryonic placenta development // inferred from electronic annotation /// 0001974 // blood vessel remodeling // inferred from electronic annotation /// 0002027 // regulation of heart…	chr2:46524901-46611855 (+) // 99.93 // p21	Hs.468410	127	141	383	179	798	75	2383	560	1353	67	1232	95	60	69	139	259	147	151	563	300	446	84	169	88	1003	610	1853	589	357	160	92	100	114	179	158	125	250	57	64	80	334	886	112
200880_at	DNAJA1	DnaJ (Hsp40) homolog, subfamily A, member 1	---	0006457 // protein folding // traceable author statement /// 0006457 // protein folding // inferred from electronic annotation /// 0006986 // response to unfolded protein // traceable author statement /// 0007283 // spermatogenesis // inferred from electronic annotation /// 0030317 // sperm motility // inferred from electronic annotation /// 0030521 // androgen receptor signaling pathway // infer…	chr9:33025244-33039898 (+) // 95.66 // p13.3	Hs.445203	5657	4830	7165	3112	5265	7390	4964	6782	3633	5277	4410	8929	8656	9165	9595	2307	5884	7424	8587	6877	4432	4660	5462	8499	7365	4408	7889	2893	6575	5043	9103	3351	4684	10212	8220	7841	9137	4553	6452	7410	5887	4704	4501
200881_s_at	DNAJA1	DnaJ (Hsp40) homolog, subfamily A, member 1	ENSG00000086061	0006457 // protein folding // traceable author statement /// 0006457 // protein folding // inferred from electronic annotation /// 0006986 // response to unfolded protein // traceable author statement /// 0007283 // spermatogenesis // inferred from electronic annotation /// 0030317 // sperm motility // inferred from electronic annotation /// 0030521 // androgen receptor signaling pathway // infer…	chr9:33025308-33039064 (+) // 99.86 // p13.3 /// chrX:106594714-106596130 (-) // 92.49 // q22.3	Hs.445203	10065	8695	18288	9102	9191	11262	10778	11644	8675	8825	9989	16012	15299	13695	15549	4336	9182	15552	17653	10231	7550	12931	18164	18261	13960	9423	12061	6414	11522	7809	14718	6806	9654	14762	13132	15296	15036	7030	9306	12015	12164	9711	8551
200882_s_at	PSMD4	proteasome (prosome, macropain) 26S subunit, non-ATPase, 4	ENSG00000159352	0031145 // anaphase-promoting complex-dependent proteasomal ubiquitin-dependent protein catabolic process // not recorded /// 0051436 // negative regulation of ubiquitin-protein ligase activity during mitotic cell cycle // not recorded /// 0051437 // positive regulation of ubiquitin-protein ligase activity during mitotic cell cycle // not recorded	chr1:151227196-151239936 (+) // 100.0 // q21.3 /// chr10:95718452-95719673 (-) // 90.56 // q23.33	Hs.505059	12686	7037	8273	7952	7552	6149	4216	3732	5629	5119	10247	5326	13063	6556	11618	5428	5689	6781	9380	16838	6071	9831	13875	6668	5211	6908	7984	5270	5179	5147	8347	10592	4794	8493	10497	8242	6441	6835	10244	17143	6773	5895	5680
200883_at	UQCRC2	ubiquinol-cytochrome c reductase core protein II	ENSG00000140740	0006119 // oxidative phosphorylation // traceable author statement /// 0006508 // proteolysis // inferred from electronic annotation /// 0006810 // transport // inferred from electronic annotation /// 0009060 // aerobic respiration // traceable author statement /// 0022900 // electron transport chain // inferred from electronic annotation	chr16:21964691-21994666 (+) // 99.87 // p12.1	Hs.528803	4303	4548	6618	1814	3269	6161	4052	5010	2495	6400	6924	5700	8806	6176	4301	5791	5712	3117	4499	4184	4861	8538	9076	7360	11260	5428	10197	1756	4418	4754	8039	5843	6055	4104	6368	4949	2746	2931	3944	3278	13010	4910	4593
200884_at	CKB	creatine kinase, brain	---	0006600 // creatine metabolic process // not recorded /// 0007420 // brain development // inferred from electronic annotation /// 0030644 // cellular chloride ion homeostasis // inferred from electronic annotation	chr14:103986004-103989113 (-) // 97.16 // q32.33	Hs.173724	2883	651	2251	1006	571	4682	1959	1127	2946	434	1928	7599	4769	10735	180	797	7172	998	4312	7490	333	6517	1518	202	2247	2578	1133	6097	888	4170	17537	7924	204	3688	6706	4176	2684	535	1328	1976	1125	1834	1539
200885_at	RHOC	ras homolog gene family, member C	ENSG00000155366	0007264 // small GTPase mediated signal transduction // inferred from electronic annotation /// 0043123 // positive regulation of I-kappaB kinase/NF-kappaB cascade // inferred from mutant phenotype	chr1:113243763-113247791 (-) // 98.58 // p13.2	Hs.502659	6327	3740	11439	5661	17331	4478	6904	5419	5574	3198	6429	1554	4126	3281	2625	5484	10245	6731	3407	3785	9986	7511	7124	1621	12037	9502	9120	10825	7988	7051	220	2265	375	9362	1259	4888	10211	1649	1859	2252	10370	6915	3614
200886_s_at	PGAM1	phosphoglycerate mutase 1 (brain)	ENSG00000171314 /// ENSG00000197041	0006096 // glycolysis // inferred from electronic annotation /// 0006110 // regulation of glycolysis // inferred from direct assay /// 0008152 // metabolic process // inferred from electronic annotation /// 0043456 // regulation of pentose-phosphate shunt // inferred from direct assay /// 0045730 // respiratory burst // inferred from direct assay	chr10:99185908-99193197 (+) // 99.77 // q24.1 /// chr12:104424531-104426241 (+) // 96.55 // q23.3 /// chr12:94033678-94035387 (-) // 96.9 // q22 /// chrX:77223457-77225147 (-) // 94.03 // q21.1	Hs.632918	22479	14544	21951	24312	11313	20762	18047	13069	19424	17609	15062	10174	15769	7985	21570	15311	17884	18790	14279	18686	15400	16352	17288	18443	18709	14133	13445	11314	14048	9620	10864	13261	23275	17509	17202	19646	14249	20545	24796	21223	15276	14314	18209
200887_s_at	STAT1	signal transducer and activator of transcription 1, 91kDa	ENSG00000115415	0006350 // transcription // inferred from electronic annotation /// 0006355 // regulation of transcription, DNA-dependent // inferred from electronic annotation /// 0006366 // transcription from RNA polymerase II promoter // traceable author statement /// 0006917 // induction of apoptosis // inferred from electronic annotation /// 0006919 // activation of caspase activity // traceable author stat…	chr2:191833875-191878405 (-) // 98.93 // q32.3	Hs.715518	3042	5489	7137	4823	9388	5225	12394	5780	7995	3600	4717	4694	5244	4835	4498	3503	6238	6834	5165	3513	3352	2281	6827	3608	14719	5067	3427	4907	5833	6215	1118	2235	465	5874	4621	3894	7886	4406	3775	14379	4064	5866	2795
200888_s_at	RPL23	ribosomal protein L23	ENSG00000125691	0006412 // translation // inferred from electronic annotation /// 0006414 // translational elongation // not recorded /// 0006610 // ribosomal protein import into nucleus // non-traceable author statement	chr17:37006341-37009988 (-) // 98.98 // q21.2 /// chr6:39926112-39926597 (-) // 88.16 // p21.2	Hs.406300	35111	26727	25168	30915	19574	30520	27933	24540	24077	27108	22568	21935	22080	19949	26696	39897	21195	35611	30536	31438	34421	33319	20232	32230	20842	23033	22349	24756	22615	30481	29357	41553	47512	31504	28379	30095	27994	39097	23727	22320	22606	24169	34504
200889_s_at	SSR1	signal sequence receptor, alpha	ENSG00000124783	0006613 // cotranslational protein targeting to membrane // traceable author statement /// 0008284 // positive regulation of cell proliferation // traceable author statement	chr6:7287802-7313440 (-) // 87.26 // p24.3	Hs.114033	3164	2029	3329	4598	5274	2594	3354	2480	2697	3517	4058	2147	9288	1775	5645	3382	5318	5437	8481	4710	6118	5254	6355	3732	3518	4693	4342	4537	3616	4064	3266	3622	4426	1941	5223	3169	3407	3641	3435	7937	3735	2830	2442
200890_s_at	SSR1	signal sequence receptor, alpha	ENSG00000124783	0006613 // cotranslational protein targeting to membrane // traceable author statement /// 0008284 // positive regulation of cell proliferation // traceable author statement	chr6:7287802-7313440 (-) // 87.26 // p24.3	Hs.114033	1788	1584	1688	2462	2621	1593	2449	1962	1549	2370	2203	1085	4115	984	1953	2741	2728	2347	4499	2038	2940	2373	3599	3092	2156	2209	1949	2119	2210	1792	1618	2695	3502	1339	2777	1461	1782	2080	1015	1913	2009	1660	1923
200891_s_at	SSR1	signal sequence receptor, alpha	ENSG00000124783	0006613 // cotranslational protein targeting to membrane // traceable author statement /// 0008284 // positive regulation of cell proliferation // traceable author statement	chr6:7287803-7313435 (-) // 88.01 // p24.3	Hs.114033	6979	7162	6882	10055	10664	7271	9922	8983	7089	10674	10142	7087	13349	5297	17564	7359	12211	12071	16810	10884	14720	7515	12907	9889	8108	8329	9936	10729	10885	10550	5834	11246	8915	4287	8843	7307	8441	14423	9799	24170	9112	9227	5442
200892_s_at	TRA2B	transformer 2 beta homolog (Drosophila)	ENSG00000136527	0000398 // nuclear mRNA splicing, via spliceosome // inferred from direct assay /// 0006397 // mRNA processing // inferred from electronic annotation /// 0008380 // RNA splicing // inferred from electronic annotation	chr3:185635116-185655791 (-) // 95.87 // q27.1	Hs.533122	6959	6875	6663	5997	5915	7818	5732	6721	8513	12598	8774	10099	9011	11598	6489	9707	9705	7683	10084	9158	7642	9928	9630	12196	7858	7794	6547	6644	9146	4544	11057	8084	7656	8846	11149	8493	5346	5445	7581	4193	9173	10091	10311
200893_at	TRA2B	transformer 2 beta homolog (Drosophila)	ENSG00000136527	0000398 // nuclear mRNA splicing, via spliceosome // inferred from direct assay /// 0006397 // mRNA processing // inferred from electronic annotation /// 0008380 // RNA splicing // inferred from electronic annotation	chr3:185634536-185655756 (-) // 97.16 // q27.1	Hs.533122	14999	11957	11420	11186	12614	16010	9235	13007	14434	17594	12085	15977	13213	15312	19022	16217	14279	13268	18296	15518	13826	16662	12074	18040	10213	9318	9451	9120	12006	6074	14569	17576	14184	13717	11778	14846	10600	11607	16334	14699	13388	15226	17179
200894_s_at	FKBP4	FK506 binding protein 4, 59kDa	ENSG00000004478	0006457 // protein folding // traceable author statement /// 0006457 // protein folding // inferred from electronic annotation /// 0006463 // steroid hormone receptor complex assembly // inferred from electronic annotation /// 0006825 // copper ion transport // inferred from electronic annotation /// 0007566 // embryo implantation // inferred from electronic annotation /// 0031503 // protein comp…	chr12:2904133-2913108 (+) // 89.96 // p13.33	Hs.524183	1838	3579	1588	2589	2696	2246	2048	1840	3826	1797	2046	1108	5458	1079	1192	1731	2014	2165	2354	3291	974	2726	3628	2602	1807	1259	3204	1014	946	1464	2291	3705	3122	2030	1225	2587	1290	405	807	411	1450	2404	2411
200895_s_at	FKBP4	FK506 binding protein 4, 59kDa	ENSG00000004478	0006457 // protein folding // traceable author statement /// 0006457 // protein folding // inferred from electronic annotation /// 0006463 // steroid hormone receptor complex assembly // inferred from electronic annotation /// 0006825 // copper ion transport // inferred from electronic annotation /// 0007566 // embryo implantation // inferred from electronic annotation /// 0031503 // protein comp…	chr12:2904206-2913101 (+) // 100.0 // p13.33	Hs.524183	3868	6022	2980	5228	5056	3691	3946	3341	8426	3820	5147	3492	10872	3824	10498	2882	4016	5067	4340	5656	1546	6030	9624	5354	4460	3679	7749	2168	3375	2776	4358	8041	4310	3895	2676	5471	4134	2283	7019	4812	3368	4612	4431
200896_x_at	HDGF	hepatoma-derived growth factor (high-mobility group protein 1-like)	ENSG00000143321	0006350 // transcription // inferred from electronic annotation /// 0007165 // signal transduction // non-traceable author statement /// 0008283 // cell proliferation // traceable author statement /// 0045449 // regulation of transcription // inferred from electronic annotation	chr1:156711901-156721536 (-) // 90.61 // q23.1	Hs.506748	17321	13176	13988	7670	17692	10724	13476	13879	9103	13571	14170	12603	9984	8626	10402	8771	11628	18094	17793	13635	12006	14015	12766	13152	12242	12605	11855	17196	11991	6762	14812	12969	12748	14125	14508	18204	10285	7400	10679	10934	13578	11203	13548
200897_s_at	PALLD	palladin, cytoskeletal associated protein	ENSG00000129116	0007010 // cytoskeleton organization // non-traceable author statement	chr4:169819220-169849566 (+) // 97.68 // q32.3	Hs.151220	914	1195	13233	6106	732	717	6104	2626	4631	1662	4510	725	322	685	1463	681	3778	205	4852	2303	4127	60	5842	3923	6458	8235	4953	3470	5402	639	3616	296	2432	5395	949	511	2540	9580	4897	13907	53	1441	816
200898_s_at	MGEA5	meningioma expressed antigen 5 (hyaluronidase)	ENSG00000198408	0006044 // N-acetylglucosamine metabolic process // inferred from electronic annotation /// 0006516 // glycoprotein catabolic process // traceable author statement /// 0006612 // protein targeting to membrane // inferred from electronic annotation /// 0007568 // aging // inferred from electronic annotation /// 0008152 // metabolic process // inferred from electronic annotation /// 0010524 // posi…	chr10:103544206-103578175 (-) // 98.57 // q24.32	Hs.500842	2042	1738	902	4575	907	2464	2273	2186	1883	2029	2128	541	2945	1717	935	2488	1537	1801	578	654	1304	1034	2328	1921	2542	2866	1815	568	1753	1174	855	1342	1577	1634	625	683	691	980	874	414	1024	1094	1437
200899_s_at	MGEA5	meningioma expressed antigen 5 (hyaluronidase)	ENSG00000198408	0006044 // N-acetylglucosamine metabolic process // inferred from electronic annotation /// 0006516 // glycoprotein catabolic process // traceable author statement /// 0006612 // protein targeting to membrane // inferred from electronic annotation /// 0007568 // aging // inferred from electronic annotation /// 0008152 // metabolic process // inferred from electronic annotation /// 0010524 // posi…	chr10:103544208-103578175 (-) // 99.22 // q24.32	Hs.500842	3081	3956	1623	4249	1539	5955	4176	3938	3185	3210	3648	1858	6023	3535	4104	3823	3961	2666	1146	1464	3306	1626	3553	2237	3205	4391	3292	1373	3319	2661	1844	2545	1954	2553	1564	2080	1463	4422	3554	2189	3190	3587	2367
200900_s_at	M6PR	mannose-6-phosphate receptor (cation dependent)	ENSG00000003056	0006810 // transport // inferred from electronic annotation /// 0006898 // receptor-mediated endocytosis // traceable author statement /// 0008333 // endosome to lysosome transport // traceable author statement /// 0015761 // mannose transport // inferred from electronic annotation	chr12:55803496-55804604 (+) // 39.46 // q13.3 /// chr12:9092956-9102543 (-) // 98.81 // p13.31	Hs.134084	4411	7449	2071	1870	3155	1649	1189	1019	4069	2684	1770	1368	2066	1577	1432	2602	2331	4242	1824	3573	6198	2028	2196	2333	2287	1516	1496	1556	1986	3678	1362	1400	3484	2086	1221	2799	1527	538	581	653	1771	3422	3548
200901_s_at	M6PR	mannose-6-phosphate receptor (cation dependent)	ENSG00000003056	0006810 // transport // inferred from electronic annotation /// 0006898 // receptor-mediated endocytosis // traceable author statement /// 0008333 // endosome to lysosome transport // traceable author statement /// 0015761 // mannose transport // inferred from electronic annotation	chr12:55803496-55804593 (+) // 44.38 // q13.3 /// chr12:9092963-9102252 (-) // 100.0 // p13.31	Hs.134084	6215	8096	3987	3428	5827	2922	2385	2383	5191	4784	3282	4456	3804	3860	6312	3418	4469	7377	2945	5172	8225	2749	4472	4048	4745	4204	4214	3000	5409	5200	2304	2773	3978	3326	2200	4543	2483	2781	3719	2394	3370	4892	4948
200902_at	2010-09-15	15 kDa selenoprotein	ENSG00000183291	0035092 // sperm chromatin condensation // inferred from electronic annotation /// 0051084 // 'de novo' posttranslational protein folding // traceable author statement	chr1:87328405-87379789 (-) // 100.0 // p22.3	Hs.362728	5750	6256	8772	5794	8196	6092	9083	7507	10078	9733	9816	13252	9201	9788	8248	7303	9729	9287	8666	9566	7966	8767	6434	8718	8017	7694	9900	9851	9834	11189	7817	9583	5793	12498	8422	9286	8571	4545	7948	8566	7248	7650	6342
200903_s_at	AHCY	adenosylhomocysteinase	ENSG00000101444	0006730 // one-carbon metabolic process // non-traceable author statement /// 0006730 // one-carbon metabolic process // inferred from electronic annotation /// 0008152 // metabolic process // inferred from electronic annotation	chr20:32868075-32891123 (-) // 99.91 // q11.22	Hs.388004	6410	6974	7047	7842	9195	9853	5227	5253	5144	7222	7270	7539	7341	6483	6277	5415	8091	13034	9502	8749	5516	7449	7560	11474	9746	9879	7007	8005	11443	8057	6906	16056	8911	7120	7630	5913	9605	4715	6044	4700	11379	10125	12214
200904_at	HLA-E	major histocompatibility complex, class I, E	---	0002474 // antigen processing and presentation of peptide antigen via MHC class I // inferred from electronic annotation /// 0006955 // immune response // inferred from electronic annotation /// 0019882 // antigen processing and presentation // inferred from electronic annotation	chr6:30457288-30461970 (+) // 64.41 // p21.33	Hs.650174	416	430	828	528	877	507	1577	1207	1648	474	395	261	485	250	548	1029	899	51	173	536	582	190	1007	876	908	963	676	932	758	564	18	242	394	225	22	156	694	1478	485	2401	2072	481	314
200905_x_at	HLA-E	major histocompatibility complex, class I, E	ENSG00000204592 /// ENSG00000206493 /// ENSG00000225201 /// ENSG00000229252 /// ENSG00000230254 /// ENSG00000233904 /// ENSG00000236632	0002474 // antigen processing and presentation of peptide antigen via MHC class I // inferred from electronic annotation /// 0006955 // immune response // inferred from electronic annotation /// 0019882 // antigen processing and presentation // inferred from electronic annotation	chr6:30457302-30461055 (+) // 80.72 // p21.33	Hs.650174	3024	5172	4474	3732	4953	2248	8824	5401	7777	4725	3064	1494	4008	1788	2723	7317	4968	1060	1299	3014	2921	1632	4996	3507	6040	7196	2404	7171	5383	2603	736	1359	5959	1268	801	1498	2779	5957	2021	8671	9224	3491	2543
200906_s_at	PALLD	palladin, cytoskeletal associated protein	ENSG00000129116	0007010 // cytoskeleton organization // non-traceable author statement	chr4:169819117-169849570 (+) // 94.85 // q32.3	Hs.151220	316	416	2444	1016	184	269	1171	410	1131	449	475	82	68	116	163	312	486	131	1376	475	888	56	814	809	944	1223	478	654	522	314	951	180	904	1217	359	257	689	406	1326	667	64	360	332
200907_s_at	PALLD	palladin, cytoskeletal associated protein	ENSG00000129116	0007010 // cytoskeleton organization // non-traceable author statement	chr4:169819117-169849570 (+) // 94.85 // q32.3	Hs.151220	539	628	10169	3375	280	359	3600	1479	2814	1015	2562	509	154	492	314	432	2039	46	2727	1259	2308	11	4014	2366	4800	5865	3225	1764	3300	268	2777	35	1155	3666	523	228	1509	3342	1424	4742	15	651	533
200908_s_at	RPLP2	ribosomal protein, large, P2	---	0006412 // translation // traceable author statement /// 0006414 // translational elongation // not recorded /// 0006414 // translational elongation // inferred from electronic annotation	chr11:809944-812874 (-) // 56.51 // p15.5	Hs.437594	731	550	196	920	482	684	416	564	559	708	384	393	388	312	814	680	440	579	366	1237	295	720	222	426	323	488	554	253	477	899	1557	332	525	378	758	1005	778	1602	494	707	469	406	607
200909_s_at	RPLP2	ribosomal protein, large, P2	ENSG00000177600	0006412 // translation // traceable author statement /// 0006414 // translational elongation // not recorded /// 0006414 // translational elongation // inferred from electronic annotation	chr11:809967-812874 (+) // 99.35 // p15.5	Hs.437594	38275	31636	29054	40589	27544	39567	23373	30225	33966	33761	22910	25831	22685	18458	30904	56429	27498	28134	38736	38334	42585	48816	24120	39731	16761	25783	31243	29774	24222	30000	38641	44054	60087	33900	24496	45223	32578	37385	18994	28231	29029	28856	49339
200910_at	CCT3	chaperonin containing TCP1, subunit 3 (gamma)	ENSG00000163468	0006457 // protein folding // traceable author statement /// 0006457 // protein folding // inferred from electronic annotation /// 0044267 // cellular protein metabolic process // inferred from electronic annotation	chr1:156278759-156305679 (-) // 96.42 // q23.1	Hs.491494	13551	8699	14938	10212	11717	15755	9688	8046	7733	12717	17921	15711	24556	11979	17208	9343	12875	16572	19942	15274	8887	16393	16572	15734	11501	16198	15967	12062	11793	8825	15178	20554	12357	19847	19744	16577	8587	8916	11758	15715	16375	9483	12267
200911_s_at	TACC1	transforming, acidic coiled-coil containing protein 1	ENSG00000147526	0000226 // microtubule cytoskeleton organization // inferred from electronic annotation /// 0007049 // cell cycle // inferred from electronic annotation /// 0008283 // cell proliferation // inferred from electronic annotation /// 0021987 // cerebral cortex development // inferred from electronic annotation /// 0022008 // neurogenesis // inferred from electronic annotation /// 0022027 // interkine…	chr8:38644780-38710545 (+) // 93.97 // p11.23	Hs.279245	2810	3062	3858	2958	3795	2531	3111	2752	1926	5956	1485	4835	4090	3348	7005	4959	8442	2583	3434	4334	3040	1543	2439	4665	1979	2406	1367	2204	568	3365	742	758	3083	4581	3077	1344	2867	3173	7108	3815	3768	3805	2808
200912_s_at	EIF4A2	eukaryotic translation initiation factor 4A, isoform 2	ENSG00000156976	0006412 // translation // inferred from electronic annotation /// 0006446 // regulation of translational initiation // traceable author statement /// 0044419 // interspecies interaction between organisms // inferred from electronic annotation	chr3:186501384-186507683 (+) // 99.95 // q27.2	Hs.518475	14663	20976	9024	11484	20596	17563	17695	17335	29744	15990	17500	18738	16605	18266	17370	27667	17767	27328	25507	19687	25257	18290	14240	16739	12138	15019	15299	20493	15860	9301	14871	19171	19663	21066	11526	19606	16818	12071	11001	12299	17944	15504	16378
200913_at	PPM1G	protein phosphatase 1G (formerly 2C), magnesium-dependent, gamma isoform	ENSG00000115241	0006470 // protein amino acid dephosphorylation // traceable author statement /// 0006470 // protein amino acid dephosphorylation // inferred from electronic annotation /// 0007050 // cell cycle arrest // traceable author statement /// 0007050 // cell cycle arrest // inferred from electronic annotation	chr2:27604198-27632313 (-) // 94.41 // p23.3	Hs.643951	4190	2671	3515	3318	2295	2794	1966	2052	2754	2731	3390	4519	4514	3257	2739	3181	3143	3284	2045	4759	2453	5049	5516	4161	2435	4047	3046	2140	3492	1787	2280	3991	4969	2873	3844	4478	3789	858	1766	1768	2705	3192	5223
200914_x_at	KTN1	kinectin 1 (kinesin receptor)	ENSG00000126777	0007018 // microtubule-based movement // non-traceable author statement	chr14:56046971-56151297 (+) // 97.11 // q23.1	Hs.509414	2508	2931	2684	2357	3293	4671	4360	7156	3272	2529	2713	3311	1651	3434	1283	3265	3959	2247	2949	5662	3148	2371	3288	810	5480	5074	4236	2819	4310	4485	3044	4380	3212	5312	7131	4731	3839	1128	2018	2319	2455	4481	1782
200915_x_at	KTN1	kinectin 1 (kinesin receptor)	ENSG00000126777	0007018 // microtubule-based movement // non-traceable author statement	chr14:56047035-56151294 (+) // 98.52 // q23.1	Hs.509414	5342	7679	6524	4186	7533	11307	8012	13142	6459	5522	5784	7122	5378	8869	5847	7975	7167	4600	6651	12629	9492	6469	9446	4193	9605	10025	8774	5709	9997	8324	4423	7052	9627	9897	10582	8515	8927	6359	10634	11180	6113	8986	4383
200916_at	TAGLN2	transgelin 2	ENSG00000158710	0007517 // muscle organ development // inferred from electronic annotation	chr1:159887902-159895284 (-) // 99.85 // q23.3 /// chr8:107708968-107710314 (-) // 95.66 // q23.1	Hs.517168	15909	2256	20760	155	13409	186	14476	11482	9691	7707	14537	1036	1820	6819	8029	2120	9178	8481	12355	12394	13015	11639	3960	2532	15662	17575	15248	23253	14299	2704	19122	3362	10513	9876	3033	15317	19397	5693	7002	11911	14895	9039	7479
200917_s_at	SRPR	signal recognition particle receptor (docking protein)	ENSG00000182934	0006613 // cotranslational protein targeting to membrane // traceable author statement /// 0006614 // SRP-dependent cotranslational protein targeting to membrane // inferred from electronic annotation /// 0006886 // intracellular protein transport // inferred from electronic annotation	chr11:126132829-126138809 (-) // 97.51 // q24.2	Hs.368376	1511	670	983	695	792	788	1261	949	1048	1029	1237	368	644	1027	225	1431	1058	466	1146	874	2315	1468	263	1508	1332	611	449	1512	833	610	823	440	1357	1009	1000	553	1044	71	102	115	887	971	1298
200918_s_at	SRPR	signal recognition particle receptor (docking protein)	ENSG00000182934	0006613 // cotranslational protein targeting to membrane // traceable author statement /// 0006614 // SRP-dependent cotranslational protein targeting to membrane // inferred from electronic annotation /// 0006886 // intracellular protein transport // inferred from electronic annotation	chr11:126132829-126138708 (-) // 97.27 // q24.2	Hs.368376	10108	2744	4767	5537	5746	4196	5166	3914	4005	4451	8200	3975	4041	7066	4866	4869	7033	4551	3906	4173	6704	4971	5317	5326	6818	4582	3455	6737	6031	3547	4154	2801	4331	4329	4820	4277	4611	3777	2137	7386	5466	6298	4636
200919_at	PHC2	polyhomeotic homolog 2 (Drosophila)	ENSG00000134686	0007275 // multicellular organismal development // inferred from electronic annotation	chr1:33789226-33815504 (-) // 92.17 // p35.1	Hs.524271	8583	2006	2606	2590	2109	2648	2279	2002	1909	2394	1317	11317	2187	3494	2930	2810	3054	3312	3000	2047	6173	2344	1857	4190	2489	2585	1721	5139	5914	2010	2249	1838	2131	5894	3713	4797	2650	1698	2106	2218	3071	4864	4905
200920_s_at	BTG1	B-cell translocation gene 1, anti-proliferative	ENSG00000133639	0006479 // protein amino acid methylation // inferred from electronic annotation /// 0008285 // negative regulation of cell proliferation // inferred from direct assay /// 0016477 // cell migration // non-traceable author statement /// 0030308 // negative regulation of cell growth // non-traceable author statement /// 0042981 // regulation of apoptosis // inferred from mutant phenotype /// 004544…	chr12:92536900-92539756 (-) // 91.13 // q22	Hs.255935	4538	3904	3706	472	1043	1018	2605	3379	668	1384	3755	5713	2083	4053	1551	1493	1059	2095	3395	1061	4958	1458	4223	1983	3152	3111	6763	3571	1989	758	4071	3295	3519	2601	1937	2314	2483	778	420	560	908	942	9555
200921_s_at	BTG1	B-cell translocation gene 1, anti-proliferative	ENSG00000133639	0006479 // protein amino acid methylation // inferred from electronic annotation /// 0008285 // negative regulation of cell proliferation // inferred from direct assay /// 0016477 // cell migration // non-traceable author statement /// 0030308 // negative regulation of cell growth // non-traceable author statement /// 0042981 // regulation of apoptosis // inferred from mutant phenotype /// 004544…	chr12:92536902-92539620 (-) // 95.23 // q22	Hs.255935	8656	6021	5833	1298	2167	2431	6048	6471	1066	3230	7053	11263	4631	9613	5549	2236	4096	4882	6919	1926	8746	1859	6893	4069	8832	7369	12450	7828	7411	1268	7087	4076	3392	6548	3818	3845	5111	4839	1814	2865	2718	2755	11450
200922_at	KDELR1	KDEL (Lys-Asp-Glu-Leu) endoplasmic reticulum protein retention receptor 1	ENSG00000105438	0006621 // protein retention in ER lumen // inferred from electronic annotation /// 0006810 // transport // inferred from electronic annotation /// 0006886 // intracellular protein transport // traceable author statement /// 0015031 // protein transport // inferred from electronic annotation /// 0016192 // vesicle-mediated transport // inferred from electronic annotation	chr19:48886250-48894756 (-) // 99.17 // q13.31	Hs.515515	2521	1863	4848	3377	2029	4125	4356	4081	2115	1077	3607	1533	2241	3167	306	6449	5071	4294	2970	2044	2319	2345	3262	1788	5866	2551	4804	2865	3760	1917	3928	2981	1404	3551	1502	2764	4093	288	653	429	3167	3131	2783
200923_at	LGALS3BP	lectin, galactoside-binding, soluble, 3 binding protein	ENSG00000108679	0006968 // cellular defense response // traceable author statement /// 0007155 // cell adhesion // inferred from electronic annotation /// 0007165 // signal transduction // traceable author statement	chr17:76967336-76976061 (-) // 99.91 // q25.3	Hs.514535	12368	288	14377	585	8522	347	18512	10250	14438	4257	4528	6451	221	3404	3430	21328	8197	3757	7987	1957	8080	205	4286	5728	13106	11864	4518	26014	14119	343	3923	130	225	4919	8571	17652	8772	5946	3343	9343	10716	6087	15760
200924_s_at	SLC3A2	solute carrier family 3 (activators of dibasic and neutral amino acid transport), member 2	ENSG00000168003	0005975 // carbohydrate metabolic process // inferred from electronic annotation /// 0006810 // transport // inferred from electronic annotation /// 0006816 // calcium ion transport // non-traceable author statement /// 0006865 // amino acid transport // traceable author statement /// 0006865 // amino acid transport // inferred from electronic annotation /// 0015804 // neutral amino acid transpor…	chr11:62648367-62656297 (+) // 98.07 // q12.3	Hs.502769	2737	4551	4807	2312	2245	2706	5219	1538	2819	2240	5909	1700	879	1877	888	10125	3591	1870	1586	2204	5428	2431	2142	2610	2929	1922	1952	6468	3105	2329	2302	2741	1784	952	2405	729	2320	901	1180	740	2045	5886	4148
200925_at	COX6A1	cytochrome c oxidase subunit VIa polypeptide 1	---	0006091 // generation of precursor metabolites and energy // traceable author statement	chr12:120875934-120878532 (+) // 94.67 // q24.31 /// chr6:37012643-37013157 (+) // 89.52 // p21.2	Hs.497118	25040	20765	17980	25588	14545	19321	16786	18541	22486	17256	14583	21492	15991	18156	17394	24396	17006	28267	21344	15136	18325	24673	20128	25923	15312	13425	18625	23621	15458	16532	27194	20987	29320	15715	26634	25442	16253	16054	15458	18692	20379	15440	24420
200926_at	RPS23	ribosomal protein S23	ENSG00000186468	0006412 // translation // inferred from electronic annotation /// 0006412 // translation // inferred by curator /// 0006414 // translational elongation // not recorded	chr8:98877277-98877756 (+) // 90.16 // q22.1 /// chr5:81571884-81574155 (-) // 100.0 // q14.2	Hs.527193	50721	37119	31483	48599	30244	40732	38117	35785	50356	38772	28330	30106	28908	24271	34693	55103	28546	43361	44210	41386	51603	50767	27855	37164	24954	27637	28682	37759	28900	39188	40949	47671	67878	42142	37903	41032	43647	57675	36269	34166	29188	28669	49759
200927_s_at	RAB14	RAB14, member RAS oncogene family	ENSG00000119396	0006810 // transport // inferred from electronic annotation /// 0006895 // Golgi to endosome transport // traceable author statement /// 0007264 // small GTPase mediated signal transduction // non-traceable author statement /// 0007264 // small GTPase mediated signal transduction // inferred from electronic annotation /// 0007269 // neurotransmitter secretion // non-traceable author statement ///…	chr9:123940414-123964187 (-) // 92.52 // q33.2	Hs.371563	2610	972	3048	2124	3211	2299	2853	3337	2851	3061	2945	2772	1572	3831	1298	1828	2777	1959	2667	2135	2354	1539	4029	2547	3866	2668	3838	3175	3294	1357	1948	954	1788	2908	2230	1932	1608	2106	1703	1516	3254	2591	1697
200928_s_at	RAB14	RAB14, member RAS oncogene family	ENSG00000119396	0006810 // transport // inferred from electronic annotation /// 0006895 // Golgi to endosome transport // traceable author statement /// 0007264 // small GTPase mediated signal transduction // non-traceable author statement /// 0007264 // small GTPase mediated signal transduction // inferred from electronic annotation /// 0007269 // neurotransmitter secretion // non-traceable author statement ///…	chr9:123940415-123964086 (-) // 93.45 // q33.2	Hs.371563	132	66	107	119	165	201	94	113	128	289	159	228	155	136	149	129	172	126	203	138	173	135	151	137	116	143	204	184	90	45	137	75	180	130	172	187	165	127	121	368	162	167	115
200929_at	TMED10	transmembrane emp24-like trafficking protein 10 (yeast)	ENSG00000170348	0006810 // transport // inferred from electronic annotation /// 0015031 // protein transport // inferred from electronic annotation /// 0016192 // vesicle-mediated transport // inferred from electronic annotation /// 0045055 // regulated secretory pathway // inferred from sequence or structural similarity /// 0045055 // regulated secretory pathway // inferred from electronic annotation /// 004819…	chr8:146220260-146221545 (+) // 92.55 // q24.3 /// chr14:75600957-75643293 (-) // 99.69 // q24.3	Hs.74137	3585	5588	3342	9710	7917	3984	7031	9678	9573	4162	9699	9878	4282	11346	4461	8284	11434	4640	7382	6489	8827	3240	16020	3130	11940	8284	13587	16880	7595	6216	5859	2755	4972	5147	9596	4920	5451	3300	3714	5862	5304	11928	6015
200930_s_at	VCL	vinculin	ENSG00000035403	0006928 // cell motion // traceable author statement /// 0007155 // cell adhesion // traceable author statement /// 0007155 // cell adhesion // inferred from electronic annotation /// 0030032 // lamellipodium assembly // inferred from sequence or structural similarity /// 0030032 // lamellipodium assembly // inferred from electronic annotation /// 0030334 // regulation of cell migration // inferr…	chr10:75757873-75879912 (+) // 98.84 // q22.2	Hs.643896	20	272	310	121	148	171	306	186	126	99	43	75	108	80	96	168	159	138	107	147	146	199	143	90	140	673	117	47	105	122	26	136	168	282	114	126	21	87	122	30	92	135	96
200931_s_at	VCL	vinculin	ENSG00000035403	0006928 // cell motion // traceable author statement /// 0007155 // cell adhesion // traceable author statement /// 0007155 // cell adhesion // inferred from electronic annotation /// 0030032 // lamellipodium assembly // inferred from sequence or structural similarity /// 0030032 // lamellipodium assembly // inferred from electronic annotation /// 0030334 // regulation of cell migration // inferr…	chr10:75757880-75879769 (+) // 99.76 // q22.2	Hs.643896	6572	5416	17434	17568	13115	9578	18063	11296	10288	945	5600	5079	11130	3653	16275	10895	12284	12861	6189	18645	13408	14390	5280	768	8564	13195	10559	9846	8082	7640	2522	4623	2019	20059	2987	8229	10982	16446	22399	21831	8971	9454	11990
200932_s_at	DCTN2	dynactin 2 (p50)	ENSG00000175203	0007017 // microtubule-based process // inferred from electronic annotation /// 0007052 // mitotic spindle organization // inferred from electronic annotation /// 0007067 // mitosis // inferred from mutant phenotype /// 0007067 // mitosis // inferred from electronic annotation /// 0008283 // cell proliferation // inferred from mutant phenotype	chr12:57924093-57940978 (-) // 97.5 // q14.1	Hs.289123	3556	5274	4639	4652	3111	3261	2200	3595	2004	2017	2979	4205	4382	3642	4020	3106	2353	2950	3273	2528	2295	4109	4776	3756	2721	4758	5850	2404	3379	5201	3198	4177	2686	3744	2403	2528	3373	4194	3432	4984	2678	3854	2815
200933_x_at	RPS4X	ribosomal protein S4, X-linked	ENSG00000198034	0006412 // translation // inferred from electronic annotation /// 0006412 // translation // inferred by curator /// 0006412 // translation // inferred from mutant phenotype /// 0006414 // translational elongation // not recorded /// 0007275 // multicellular organismal development // inferred from mutant phenotype /// 0008284 // positive regulation of cell proliferation // inferred from mutant phe…	chr13:52034640-52035509 (+) // 92.34 // q14.3 /// chr5:37085128-37086014 (+) // 93.36 // p13.2 /// chr6:13521476-13522343 (+) // 92.45 // p23 /// chr6:154897407-154898273 (+) // 91.1 // q25.2 /// chr10:32391399-32392256 (-) // 90.09 // p11.22 /// chr11:57343710-57344575 (-) // 90.43 // q12.1 /// chr12:100402766-100403643 (-) // 92.45 // q23.2 /// chrX:71492459-71497080 (-) // 100.0 // q13.1	Hs.118076	39863	32424	28963	40555	22338	38966	36602	30966	37787	31527	24366	27529	25217	22030	28141	44106	24680	35173	29839	33046	40998	38747	23133	29611	20780	24147	24880	32685	25363	37303	35394	40859	46777	33611	33275	33300	32655	43604	26874	26738	27050	24480	41963
200934_at	DEK	DEK oncogene	ENSG00000124795	0006357 // regulation of transcription from RNA polymerase II promoter // traceable author statement /// 0007165 // signal transduction // traceable author statement /// 0008152 // metabolic process // inferred from electronic annotation /// 0019079 // viral genome replication // traceable author statement /// 0051789 // response to protein stimulus // inferred from electronic annotation /// 0055…	chr6:18224411-18264639 (-) // 98.04 // p22.3	Hs.484813	6405	7962	7305	8514	11545	14816	17565	17944	19155	13217	11522	10944	18025	16846	12916	6256	11659	9922	15346	24995	9076	13820	10063	11717	10619	7931	7732	9247	14484	8577	13869	17026	14435	9429	10677	8725	6032	16371	14504	11733	14714	14452	14024
200935_at	CALR	calreticulin	ENSG00000179218	0000122 // negative regulation of transcription from RNA polymerase II promoter // inferred from direct assay /// 0002502 // peptide antigen assembly with MHC class I protein complex // inferred from electronic annotation /// 0002502 // peptide antigen assembly with MHC class I protein complex // inferred from sequence or structural similarity /// 0006355 // regulation of transcription, DNA-depen…	chr19:13049422-13055303 (+) // 93.79 // p13.13	Hs.515162	2913	2746	2733	5845	591	1776	2701	1753	3524	2584	1979	1554	3138	2894	594	3258	3566	2195	4967	3747	5791	2593	2931	3688	3849	3091	3396	1944	5319	2376	2910	2282	2615	2721	1760	1975	2179	886	1239	1143	1510	1970	2507
200936_at	RPL8	ribosomal protein L8	ENSG00000161016	0006412 // translation // inferred from electronic annotation /// 0006412 // translation // traceable author statement /// 0006414 // translational elongation // not recorded	chr8:146015153-146017528 (-) // 96.6 // q24.3	Hs.178551	47254	28709	29883	37531	30115	35508	31440	31668	45131	29407	28832	25168	23695	24259	23923	52103	27139	33982	33592	32039	38552	42633	29988	36455	25084	24126	29193	37931	27802	20895	32250	45160	55889	39250	39138	41266	35251	9589	15371	12378	28314	24892	43213
200937_s_at	RPL5	ribosomal protein L5	ENSG00000122406	0006364 // rRNA processing // inferred from mutant phenotype /// 0006412 // translation // inferred from electronic annotation /// 0006412 // translation // traceable author statement /// 0006414 // translational elongation // not recorded /// 0042273 // ribosomal large subunit biogenesis // inferred from mutant phenotype	chr1:93297640-93307480 (+) // 99.19 // p22.1 /// chr1:91489456-91490421 (+) // 91.19 // p22.2 /// chr11:118431382-118432328 (+) // 90.17 // q23.3 /// chr2:111725393-111726357 (+) // 89.56 // q13 /// chr1:185195878-185196855 (-) // 91.39 // q31.1 /// chr15:25154017-25154996 (-) // 94.43 // q12 /// chr15:71355376-71356372 (-) // 91.59 // q24.1 /// chr22:43172360-43173333 (-) // 93.52 // q13.31	Hs.180946	21984	22872	18678	24996	17084	29818	25721	23361	29798	27929	21300	26693	26436	22257	25461	40643	24818	25574	25863	31007	36269	36335	18321	29073	20671	23898	24856	28551	24799	34705	20553	39877	45019	36918	28348	31059	26861	22612	22016	18128	21374	21745	35428
200938_s_at	RERE	arginine-glutamic acid dipeptide (RE) repeats	ENSG00000142599	0006338 // chromatin remodeling // inferred from electronic annotation /// 0006350 // transcription // inferred from electronic annotation /// 0006355 // regulation of transcription, DNA-dependent // inferred from electronic annotation /// 0006607 // NLS-bearing substrate import into nucleus // traceable author statement /// 0007275 // multicellular organismal development // inferred from electro…	chr1:8412456-8877667 (-) // 95.01 // p36.23	Hs.463041	94	98	127	163	92	161	152	93	56	60	6	26	49	7	53	149	81	43	28	74	13	107	52	88	32	13	6	43	23	107	43	212	179	65	96	50	57	42	53	120	20	141	66
200939_s_at	RERE	arginine-glutamic acid dipeptide (RE) repeats	ENSG00000142599	0006338 // chromatin remodeling // inferred from electronic annotation /// 0006350 // transcription // inferred from electronic annotation /// 0006355 // regulation of transcription, DNA-dependent // inferred from electronic annotation /// 0006607 // NLS-bearing substrate import into nucleus // traceable author statement /// 0007275 // multicellular organismal development // inferred from electro…	chr1:8415061-8424193 (-) // 94.69 // p36.23	Hs.463041	155	209	198	249	167	311	137	173	136	66	260	302	916	386	119	146	474	42	192	228	90	160	194	73	374	216	162	198	175	678	75	334	235	190	187	103	109	225	93	104	241	231	144
200940_s_at	RERE	arginine-glutamic acid dipeptide (RE) repeats	ENSG00000142599	0006338 // chromatin remodeling // inferred from electronic annotation /// 0006350 // transcription // inferred from electronic annotation /// 0006355 // regulation of transcription, DNA-dependent // inferred from electronic annotation /// 0006607 // NLS-bearing substrate import into nucleus // traceable author statement /// 0007275 // multicellular organismal development // inferred from electro…	chr1:8412456-8877524 (-) // 95.28 // p36.23	Hs.463041	1566	2114	1675	2256	1826	3537	1479	1806	1146	764	1892	4834	7503	3233	3243	1370	3534	1776	1900	1129	2045	1303	1508	658	1848	1184	1425	2615	1781	3641	795	4196	2784	1785	1884	1630	1570	1526	2030	3479	2209	2560	2115
200941_at	HSBP1	heat shock factor binding protein 1	ENSG00000230989	0000122 // negative regulation of transcription from RNA polymerase II promoter // traceable author statement	chr16:83841507-83846602 (+) // 97.83 // q24.1	Hs.250899	3833	1408	3559	4464	4749	5268	2445	2444	2246	2766	2429	15220	5283	4275	7387	3091	4408	2639	2382	4761	3928	2680	4542	2231	1218	2161	3517	3595	2090	2122	4247	3169	3587	4015	7792	3552	3871	2846	4707	3557	4631	3701	3838
200942_s_at	HSBP1	heat shock factor binding protein 1	ENSG00000230989	0000122 // negative regulation of transcription from RNA polymerase II promoter // traceable author statement	chr16:83841627-83845272 (+) // 97.62 // q24.1	Hs.250899	11850	7929	10376	7667	10351	6031	10708	5326	1832	5463	8696	11225	11312	7312	9469	5695	6249	9608	4702	6256	5539	8314	14476	4435	6956	8393	9219	11368	8427	4542	5606	6302	4722	7181	12343	4852	5573	5862	7045	6709	8157	5898	5441
200943_at	HMGN1	high-mobility group nucleosome binding domain 1	ENSG00000157576 /// ENSG00000205581	---	chr15:93254923-93256127 (+) // 95.0 // q26.2 /// chr2:98443614-98444803 (+) // 93.79 // q11.2 /// chr14:69353710-69354900 (-) // 91.29 // q24.2 /// chr18:55684908-55686288 (-) // 81.37 // q21.32 /// chr21:40714252-40720987 (-) // 99.11 // q22.2 /// chrX:154044591-154045794 (-) // 93.55 // q28	Hs.356285	18733	13529	15949	17215	23210	14821	22889	23249	21390	24721	14872	19907	15299	18291	21011	7025	13224	19040	19222	19451	8873	23989	20510	21655	11736	12528	12386	16176	20910	16547	15567	12996	31478	17035	14468	18342	15649	8663	9468	13541	18375	10402	15741
200944_s_at	HMGN1	high-mobility group nucleosome binding domain 1	ENSG00000205581	---	chr15:93254923-93256127 (+) // 95.0 // q26.2 /// chr2:98443614-98444803 (+) // 93.79 // q11.2 /// chr14:69353710-69354900 (-) // 91.29 // q24.2 /// chr18:55684908-55686288 (-) // 81.37 // q21.32 /// chr21:40714252-40720987 (-) // 99.11 // q22.2 /// chrX:154044591-154045794 (-) // 93.55 // q28	Hs.356285	12514	12871	13638	17842	21009	17437	19168	20747	15165	20039	15546	20532	16923	20276	17888	17298	16779	21151	21806	16677	7265	22182	22069	24124	17166	12000	13657	12813	18443	18943	16779	11539	27443	13768	13587	17352	18250	10119	11192	18453	15157	17624	18135
200945_s_at	SEC31A	SEC31 homolog A (S. cerevisiae)	ENSG00000138674	0006810 // transport // inferred from electronic annotation /// 0006888 // ER to Golgi vesicle-mediated transport // not recorded /// 0006888 // ER to Golgi vesicle-mediated transport // non-traceable author statement /// 0015031 // protein transport // inferred from electronic annotation /// 0016044 // membrane organization // not recorded /// 0016192 // vesicle-mediated transport // inferred fr…	chr4:83739814-83812289 (-) // 99.93 // q21.22	Hs.370024	4786	6303	10024	4304	4749	6096	8055	7206	5482	4771	7651	5347	7153	7929	7947	942	1237	5201	6756	5989	9929	7570	6810	6481	6727	8411	6767	8572	9324	4784	3331	8437	3654	7903	4960	6379	9891	6749	6086	13578	5433	3680	3318
200946_x_at	GLUD1	glutamate dehydrogenase 1	ENSG00000148672	0006520 // cellular amino acid metabolic process // inferred from electronic annotation /// 0006537 // glutamate biosynthetic process // inferred from direct assay /// 0006538 // glutamate catabolic process // inferred from direct assay /// 0008152 // metabolic process // inferred from electronic annotation /// 0019459 // glutamate deamidation // inferred from direct assay /// 0032024 // positive…	chrX:120181332-120184459 (+) // 90.94 // q24 /// chr10:88810238-88854746 (-) // 94.76 // q23.2	Hs.500409	5274	3565	3009	5333	2307	4697	4272	3929	3029	5650	4145	2503	4238	2005	2168	3670	3933	7419	13351	4521	3621	3376	4168	7271	3987	6001	10295	7163	4502	4124	2164	5105	5643	4633	2229	2886	4121	3099	3629	1617	4834	3524	6753
200947_s_at	GLUD1	glutamate dehydrogenase 1	ENSG00000148672	0006520 // cellular amino acid metabolic process // inferred from electronic annotation /// 0006537 // glutamate biosynthetic process // inferred from direct assay /// 0006538 // glutamate catabolic process // inferred from direct assay /// 0008152 // metabolic process // inferred from electronic annotation /// 0019459 // glutamate deamidation // inferred from direct assay /// 0032024 // positive…	chrX:120181441-120184459 (+) // 95.12 // q24 /// chr10:88810246-88854623 (-) // 99.44 // q23.2	Hs.500409	5218	3779	3144	4829	2576	4483	3510	3718	3136	5160	4090	2616	4984	2459	3517	3295	4166	7050	11068	3922	3133	3139	3749	6040	4102	6197	10210	7017	4417	4060	2301	5691	4508	5126	2066	2793	3641	3150	3688	2892	5100	3848	5658
200948_at	MLF2	myeloid leukemia factor 2	ENSG00000089693	0006952 // defense response // inferred from mutant phenotype	chr12:6857162-6862269 (-) // 97.99 // p13.31	Hs.524214	8732	17436	12991	12630	9798	9635	3520	3180	13253	6000	11855	5635	10322	10542	4522	8541	12065	12881	7698	7493	6179	5694	6207	7358	10215	7109	10411	5212	7340	7532	9666	7957	5794	6358	4804	10534	6071	1864	3632	3044	7641	9414	11580
200949_x_at	RPS20	ribosomal protein S20	ENSG00000008988	0006412 // translation // inferred from electronic annotation /// 0006412 // translation // inferred by curator /// 0006412 // translation // non-traceable author statement /// 0006414 // translational elongation // not recorded	chr17:37011456-37011954 (+) // 92.08 // q21.2 /// chr3:186617874-186618377 (+) // 95.05 // q27.2 /// chr11:47212701-47213203 (-) // 93.47 // p11.2 /// chr2:113379354-113379854 (-) // 93.47 // q13 /// chr8:56985617-56987055 (-) // 99.8 // q12.1	Hs.8102	33991	26578	26649	32479	18189	31060	25208	23937	33938	28517	16739	22472	23143	18691	28608	38445	21355	31026	26814	29212	35970	39095	22938	31531	18469	20257	24331	30310	20710	27256	30520	39707	49447	29803	29889	30775	25412	21941	19690	25901	22394	20820	35029
200950_at	ARPC1A	actin related protein 2/3 complex, subunit 1A, 41kDa	ENSG00000130429	0030036 // actin cytoskeleton organization // traceable author statement /// 0030833 // regulation of actin filament polymerization // inferred from electronic annotation	chr19:53506956-53508413 (+) // 93.26 // q13.32 /// chr7:98930944-98963561 (+) // 99.31 // q22.1 /// chr4:87834397-87836002 (-) // 91.96 // q21.3	Hs.124126	10521	6785	11067	5278	7093	7132	6719	7182	11291	4522	9174	7080	8245	9986	7775	6245	7316	10861	5613	5020	9115	4257	11509	7746	7998	10288	26194	6173	19519	10964	8442	5097	6392	9786	2641	5857	8114	1810	2986	5774	5687	12030	6073
200951_s_at	CCND2	cyclin D2	ENSG00000118971	0000082 // G1/S transition of mitotic cell cycle // inferred from electronic annotation /// 0001541 // ovarian follicle development // inferred from electronic annotation /// 0001889 // liver development // inferred from electronic annotation /// 0001934 // positive regulation of protein amino acid phosphorylation // inferred from direct assay /// 0007049 // cell cycle // inferred from electronic…	chr12:4382937-4414519 (+) // 95.53 // p13.32	Hs.376071	12	40	59	15	13	51	359	14	13	19	9	10	28	17	20	17	20	10	22	5	86	746	8	14	22	17	9	11	8	20	10	796	23	865	9	12	7	134	12	16	88	68	12
200952_s_at	CCND2	cyclin D2	ENSG00000118971	0000082 // G1/S transition of mitotic cell cycle // inferred from electronic annotation /// 0001541 // ovarian follicle development // inferred from electronic annotation /// 0001889 // liver development // inferred from electronic annotation /// 0001934 // positive regulation of protein amino acid phosphorylation // inferred from direct assay /// 0007049 // cell cycle // inferred from electronic…	chr12:4382937-4414519 (+) // 95.53 // p13.32	Hs.376071	193	250	200	186	266	379	625	245	128	265	77	51	160	130	304	186	149	240	165	191	205	763	132	168	80	93	102	211	99	261	120	733	297	1087	219	203	176	323	291	236	386	269	102
200953_s_at	CCND2	cyclin D2	ENSG00000118971	0000082 // G1/S transition of mitotic cell cycle // inferred from electronic annotation /// 0001541 // ovarian follicle development // inferred from electronic annotation /// 0001889 // liver development // inferred from electronic annotation /// 0001934 // positive regulation of protein amino acid phosphorylation // inferred from direct assay /// 0007049 // cell cycle // inferred from electronic…	chr12:4382937-4414516 (+) // 97.58 // p13.32	Hs.376071	119	466	1728	157	279	1372	3488	175	93	154	379	96	825	246	194	182	262	167	243	209	910	4526	112	299	149	183	252	68	107	205	102	9824	226	9512	128	121	132	125	330	426	2367	864	130
200954_at	ATP6V0C	ATPase, H+ transporting, lysosomal 16kDa, V0 subunit c	---	0005975 // carbohydrate metabolic process // inferred from electronic annotation /// 0006044 // N-acetylglucosamine metabolic process // inferred from electronic annotation /// 0006810 // transport // inferred from electronic annotation /// 0006811 // ion transport // inferred from electronic annotation /// 0015986 // ATP synthesis coupled proton transport // inferred from electronic annotation /…	chr16:2563870-2570212 (+) // 95.35 // p13.3	Hs.389107	4559	3745	5444	4948	2521	3041	3520	2724	3004	1960	3986	4048	4252	5111	2856	2995	5098	6217	3445	3906	3176	4022	4356	3156	3704	2782	4064	2070	3207	4857	5096	1232	1432	2537	3145	3748	4004	1862	2262	1863	6278	2818	3252
200955_at	IMMT	inner membrane protein, mitochondrial (mitofilin)	ENSG00000132305	---	chr2:86371062-86422597 (-) // 99.89 // p11.2	Hs.148559	6179	6641	4078	2374	4598	7155	3537	3946	4282	4081	4672	5623	5989	4031	5046	5004	4043	4719	4779	3466	3785	6948	4813	6127	5423	4250	5263	3528	4314	4810	3375	9353	6115	7245	5581	3697	2899	4348	5379	6316	5078	5697	6315
200956_s_at	SSRP1	structure specific recognition protein 1	ENSG00000149136	0006260 // DNA replication // inferred from electronic annotation /// 0006281 // DNA repair // inferred from electronic annotation /// 0006350 // transcription // inferred from electronic annotation /// 0006974 // response to DNA damage stimulus // inferred from electronic annotation /// 0045449 // regulation of transcription // inferred from electronic annotation	chr11:57093458-57103351 (-) // 97.94 // q12.1	Hs.523680	3789	2690	1754	2992	1701	4370	2549	3103	4583	5163	2605	3687	2451	3698	971	3804	3428	2395	4480	4196	3307	5617	1683	6641	2870	2421	1798	2493	3326	2977	5069	2849	6578	2754	2025	3847	3558	461	352	358	2680	3832	7183
200957_s_at	SSRP1	structure specific recognition protein 1	ENSG00000149136	0006260 // DNA replication // inferred from electronic annotation /// 0006281 // DNA repair // inferred from electronic annotation /// 0006350 // transcription // inferred from electronic annotation /// 0006974 // response to DNA damage stimulus // inferred from electronic annotation /// 0045449 // regulation of transcription // inferred from electronic annotation	chr11:57093458-57103351 (-) // 98.87 // q12.1	Hs.523680	6063	3590	2061	3993	2603	4516	2706	3501	4540	5662	3582	5634	3270	4931	5851	4391	4293	4643	4568	5458	3128	5986	2299	7635	3118	2827	2319	3379	3939	3008	5530	4024	5519	3156	2691	5155	3537	3615	3003	3421	3260	5034	7315
200958_s_at	SDCBP	syndecan binding protein (syntenin)	ENSG00000137575	0006612 // protein targeting to membrane // non-traceable author statement /// 0006930 // substrate-bound cell migration, cell extension // non-traceable author statement /// 0007242 // intracellular signaling cascade // non-traceable author statement /// 0007265 // Ras protein signal transduction // inferred from electronic annotation /// 0007268 // synaptic transmission // non-traceable author …	chr8:59465733-59495417 (+) // 95.8 // q12.1	Hs.200804	8861	12453	23906	9962	8135	10421	10728	7660	7783	6054	4695	7847	18279	10559	12112	5471	12193	11214	3760	7199	11846	6335	7295	6522	8602	13651	10687	14949	16166	15587	9885	4072	3431	11799	7032	10559	9856	12324	17198	15157	12577	11534	3845
200959_at	FUS	fusion (involved in t(12;16) in malignant liposarcoma)	ENSG00000089280	0000398 // nuclear mRNA splicing, via spliceosome // not recorded /// 0001975 // response to amphetamine // inferred from electronic annotation /// 0006350 // transcription // inferred from electronic annotation /// 0006355 // regulation of transcription, DNA-dependent // inferred from electronic annotation /// 0006355 // regulation of transcription, DNA-dependent // traceable author statement //…	chr16:31191458-31202923 (+) // 87.61 // p11.2	Hs.513522	5837	4008	4079	5401	3988	6269	2877	4444	5800	9405	4684	7619	7223	8477	3597	4114	5152	4470	7139	5908	4152	9041	3638	7723	3407	5301	3546	2243	5869	5247	8336	7588	8991	7534	6490	6618	7470	2387	2109	1195	4693	6198	6614
200960_x_at	CLTA	clathrin, light chain (Lca)	ENSG00000122705	0006886 // intracellular protein transport // non-traceable author statement /// 0006886 // intracellular protein transport // inferred from electronic annotation /// 0016192 // vesicle-mediated transport // inferred from electronic annotation	chr9:36190988-36212055 (+) // 92.31 // p13.3	Hs.522114	16862	13210	20272	12409	10124	9037	8477	7895	16023	8366	5496	14552	11415	14242	17606	14718	13444	19346	15697	13663	17842	9910	12828	14478	10466	10708	4863	11424	13822	13278	16368	9158	15212	12364	10023	16134	20713	12904	11956	15866	13173	16205	12213
200961_at	SEPHS2	selenophosphate synthetase 2	ENSG00000179918	0016260 // selenocysteine biosynthetic process // non-traceable author statement	chr16:30454952-30457186 (-) // 95.07 // p11.2	Hs.718460	3962	6864	3548	5296	2920	4238	3243	2303	6311	4339	4333	4848	6770	5714	3367	3200	3156	4064	15153	1930	3023	4951	8542	2978	3493	3735	5119	3514	4800	6958	4438	2113	2897	1675	6165	3141	5843	3225	4486	2543	7282	3096	2202
200962_at	RPL31	ribosomal protein L31	ENSG00000071082	0006412 // translation // inferred from electronic annotation /// 0006412 // translation // traceable author statement /// 0006414 // translational elongation // not recorded	chr2:101618735-101636218 (+) // 89.73 // q11.2	Hs.469473	757	2564	558	850	563	1542	760	880	3623	720	1892	1685	1022	436	995	2306	1029	637	389	879	1365	529	973	572	310	1132	586	2472	1844	1261	263	934	2379	591	363	2281	3346	1511	1288	953	1116	1094	740
200963_x_at	RPL31	ribosomal protein L31	ENSG00000071082	0006412 // translation // inferred from electronic annotation /// 0006412 // translation // traceable author statement /// 0006414 // translational elongation // not recorded	chr12:110898785-110899206 (+) // 94.69 // q24.13 /// chr14:59261364-59261756 (+) // 91.79 // q23.1 /// chr19:37392636-37393060 (+) // 93.0 // q13.11 /// chr2:101619163-101622880 (+) // 98.07 // q11.2 /// chr2:223591168-223591594 (+) // 93.96 // q36.1 /// chr3:32549442-32549854 (+) // 90.1 // p22.3 /// chr7:54724045-54724468 (+) // 91.79 // p11.2 /// chr7:121874581-121875002 (+) // 90.82 // q31.32…	Hs.469473	42052	35522	33255	42797	31304	39968	34315	34047	37996	36121	28411	29080	28902	24259	36012	55097	27308	41641	40881	38316	49349	45398	26595	36403	22561	25942	26922	39443	27361	31395	23231	47773	58062	34835	34813	40524	39786	28459	35138	32622	27707	28400	47963
200964_at	UBA1	ubiquitin-like modifier activating enzyme 1	ENSG00000130985	0006464 // protein modification process // inferred from electronic annotation /// 0008152 // metabolic process // inferred from electronic annotation /// 0008219 // cell death // inferred from electronic annotation /// 0019941 // modification-dependent protein catabolic process // inferred from electronic annotation	chrX:47053391-47074526 (+) // 99.59 // p11.3	Hs.533273	15960	8179	10679	22324	6610	21450	13368	10242	15870	12706	6868	11070	15839	10811	11871	7693	10949	10502	6490	14485	6425	5722	13290	14761	11496	12556	7742	6271	6544	10016	9181	9345	8129	10153	8630	8081	8991	9057	6360	10690	13424	9232	14559
200965_s_at	ABLIM1	actin binding LIM protein 1	ENSG00000099204	0007010 // cytoskeleton organization // inferred from electronic annotation /// 0007411 // axon guidance // inferred from electronic annotation /// 0007601 // visual perception // traceable author statement /// 0009887 // organ morphogenesis // traceable author statement /// 0045944 // positive regulation of transcription from RNA polymerase II promoter // inferred from electronic annotation	chr10:116190871-116286585 (-) // 99.05 // q25.3	Hs.438236	555	209	4405	1216	505	343	1881	7784	2562	1481	1042	4116	1009	616	220	4838	3740	4052	1765	1342	189	124	1582	308	3329	4023	4022	3191	3506	174	2521	2651	3222	662	2451	1432	4577	6095	6886	2281	8630	12904	2460
200966_x_at	ALDOA	aldolase A, fructose-bisphosphate	ENSG00000149925	0006000 // fructose metabolic process // inferred from mutant phenotype /// 0006096 // glycolysis // inferred from electronic annotation /// 0006096 // glycolysis // inferred from mutant phenotype /// 0006754 // ATP biosynthetic process // inferred from mutant phenotype /// 0006941 // striated muscle contraction // inferred from mutant phenotype /// 0007015 // actin filament organization // trace…	chr16:30075505-30081734 (+) // 99.93 // p11.2	Hs.513490	28359	17657	22841	26540	19778	16860	25937	18600	27219	21523	16884	15403	12881	14709	14267	23068	17103	26766	22092	20962	23792	26727	18121	19915	18366	19726	21715	20350	21323	10554	19108	12433	23636	15051	25090	18655	22524	13381	7195	13348	19995	15609	17442
200967_at	PPIB	peptidylprolyl isomerase B (cyclophilin B)	ENSG00000166794	0006457 // protein folding // inferred from electronic annotation	chr15:64448013-64455203 (-) // 96.08 // q22.31	Hs.434937	18144	9057	15405	22618	11272	14592	14368	10675	21609	8867	16111	16508	16217	5984	12173	19651	17281	14225	21786	19908	24319	14048	13122	10027	13092	13641	16318	23024	12802	13768	14155	12651	12356	15864	16375	16322	15611	5924	5768	13857	12605	13700	15543
200968_s_at	PPIB	peptidylprolyl isomerase B (cyclophilin B)	ENSG00000166794	0006457 // protein folding // inferred from electronic annotation	chr15:64448013-64455203 (-) // 96.08 // q22.31	Hs.434937	15387	5904	11814	21548	8939	10231	10650	7854	19025	5439	12187	13073	14086	3597	9650	18027	13241	10960	18320	16750	19950	12461	9844	7687	8717	9782	13533	21298	7862	9377	9212	9816	14193	11295	11386	11466	12354	3352	2996	9164	7322	9690	13018
200969_at	SERP1	stress-associated endoplasmic reticulum protein 1	ENSG00000120742	0001501 // skeletal system development // inferred from electronic annotation /// 0006006 // glucose metabolic process // inferred from electronic annotation /// 0006464 // protein modification process // traceable author statement /// 0006486 // protein amino acid glycosylation // traceable author statement /// 0006810 // transport // inferred from electronic annotation /// 0006950 // response t…	chr3:150259786-150264301 (-) // 98.44 // q24	Hs.518326	2405	3741	2012	1495	3203	1840	2215	2779	2505	4738	3835	4924	2371	4137	4488	1860	5562	3682	5022	2639	9385	2567	3738	3935	2407	2904	4351	2625	3607	2327	1270	3239	3910	2653	3168	3118	2259	2386	2688	3203	5344	4045	1664
200970_s_at	SERP1	stress-associated endoplasmic reticulum protein 1	ENSG00000120742	0001501 // skeletal system development // inferred from electronic annotation /// 0006006 // glucose metabolic process // inferred from electronic annotation /// 0006464 // protein modification process // traceable author statement /// 0006486 // protein amino acid glycosylation // traceable author statement /// 0006810 // transport // inferred from electronic annotation /// 0006950 // response t…	chr3:150260297-150264237 (-) // 98.91 // q24	Hs.518326	3004	7005	3587	1782	3931	2529	3798	3577	4123	5783	6265	5788	3251	4660	4672	3458	6138	5913	6679	3574	12304	5858	6104	5636	4318	3055	5632	4826	5130	3068	1899	4804	6590	3485	4102	4315	3728	2343	2638	3419	8110	5183	3820
200971_s_at	SERP1	stress-associated endoplasmic reticulum protein 1	ENSG00000120742	0001501 // skeletal system development // inferred from electronic annotation /// 0006006 // glucose metabolic process // inferred from electronic annotation /// 0006464 // protein modification process // traceable author statement /// 0006486 // protein amino acid glycosylation // traceable author statement /// 0006810 // transport // inferred from electronic annotation /// 0006950 // response t…	chr3:150262005-150264135 (-) // 99.39 // q24	Hs.709270	23872	17874	12604	20867	12382	12400	16375	14346	17247	13063	11739	10317	9216	10253	15123	8830	14310	22318	15538	16003	26896	16149	15849	15314	8807	11728	10621	15941	11628	14822	10568	15152	19025	11876	18386	16937	18014	9152	12278	19206	17822	12815	10063
200972_at	TSPAN3	tetraspanin 3	ENSG00000140391	---	chr15:77338371-77363475 (-) // 98.36 // q25.1	Hs.716484	7487	2601	5363	7501	1822	8588	5541	14072	8313	5609	7103	8616	9274	6426	8465	8058	2625	8472	8666	8128	6434	3362	5579	6460	9593	9563	10331	9676	15531	5352	7605	7289	3750	8946	9443	8516	11546	5591	6930	11586	13233	6932	6855
200973_s_at	TSPAN3	tetraspanin 3	ENSG00000140391	---	chr15:77339007-77363296 (-) // 99.46 // q25.1	Hs.716484	4565	1201	2387	3920	581	4635	2917	9745	5462	2735	3932	5227	5718	3282	1633	4328	824	4408	4363	4531	3411	1611	2730	3995	5957	5316	6252	4563	10924	2547	3399	3468	1996	5034	4579	4234	7095	1090	1397	3066	7998	3393	3542
200974_at	ACTA2	actin, alpha 2, smooth muscle, aorta	ENSG00000107796	0006915 // apoptosis // inferred from electronic annotation /// 0006936 // muscle contraction // inferred from electronic annotation /// 0008217 // regulation of blood pressure // inferred from electronic annotation /// 0014829 // vascular smooth muscle contraction // inferred from electronic annotation /// 0030240 // muscle thin filament assembly // inferred from electronic annotation /// 003103…	chr10:90694830-90708711 (-) // 98.27 // q23.31	Hs.500483	1600	1535	2693	6630	774	575	1161	1140	665	653	763	443	1783	599	586	1137	887	2080	373	6276	3493	443	1397	599	503	1220	720	655	608	771	520	520	1025	406	709	1919	2543	5516	1452	28499	567	2160	529
200975_at	PPT1	palmitoyl-protein thioesterase 1	ENSG00000131238	0002084 // protein depalmitoylation // inferred from direct assay /// 0002084 // protein depalmitoylation // inferred from sequence or structural similarity /// 0002084 // protein depalmitoylation // inferred from electronic annotation /// 0006309 // DNA fragmentation involved in apoptosis // inferred from direct assay /// 0006464 // protein modification process // inferred from electronic annota…	chr1:40538399-40562917 (-) // 91.49 // p34.2	Hs.3873	8574	5626	6490	4910	8938	6545	11206	9834	16943	6078	9311	8931	11637	5360	8289	9060	12090	13007	6095	9250	5248	8735	9173	6530	11972	5112	5922	9027	10288	11475	3870	10682	6360	9743	6629	8017	5355	5020	6133	7747	4576	5511	6520
200976_s_at	TAX1BP1	Tax1 (human T-cell leukemia virus type I) binding protein 1	ENSG00000106052	0006915 // apoptosis // inferred from electronic annotation /// 0006916 // anti-apoptosis // traceable author statement	chr7:27779812-27868483 (+) // 99.66 // p15.2	Hs.34576	4379	7683	5631	2792	6328	3296	4432	4483	3500	3184	6658	4171	5190	8977	3109	4794	3834	2528	4705	2088	4346	3927	3955	1698	12027	7117	8826	5116	5235	5277	2926	4546	2884	5927	5598	3683	6481	3570	4055	4100	3765	5260	3088
200977_s_at	TAX1BP1	Tax1 (human T-cell leukemia virus type I) binding protein 1	ENSG00000106052	0006915 // apoptosis // inferred from electronic annotation /// 0006916 // anti-apoptosis // traceable author statement	chr7:27779795-27868879 (+) // 98.47 // p15.2	Hs.34576	5735	6876	5642	4020	8233	3600	6047	5318	4533	2833	8358	5113	6813	10831	3865	5674	4658	2525	5837	1881	4801	4336	3568	1857	14109	9361	11085	4920	7315	6193	2402	5889	2950	7618	6932	4287	7442	5257	4797	4635	4865	6605	2935
200978_at	MDH1	malate dehydrogenase 1, NAD (soluble)	ENSG00000014641	0005975 // carbohydrate metabolic process // inferred from electronic annotation /// 0006096 // glycolysis // inferred from electronic annotation /// 0006099 // tricarboxylic acid cycle // inferred from electronic annotation /// 0006107 // oxaloacetate metabolic process // inferred from electronic annotation /// 0006108 // malate metabolic process // inferred from electronic annotation /// 000673…	chr2:63816122-63834328 (+) // 100.0 // p15	Hs.526521	13426	14376	13559	12892	14330	13066	11510	12652	16879	13016	11213	12984	10308	10264	10985	11959	13452	12417	15590	10402	12483	13751	13142	15644	14340	8827	8537	11079	8691	10933	10466	15426	10146	15772	15448	11103	19030	6035	13269	13045	8710	14049	12128
200979_at	PDHA1	pyruvate dehydrogenase (lipoamide) alpha 1	ENSG00000131828	0006096 // glycolysis // inferred from electronic annotation /// 0008152 // metabolic process // inferred from electronic annotation /// 0055114 // oxidation reduction // inferred from electronic annotation	chrX:19362026-19379823 (+) // 95.12 // p22.12	Hs.530331	837	1211	904	920	977	1407	916	1354	1983	1592	1446	2571	1433	1108	1620	895	1699	973	763	1608	789	1774	1178	1224	1395	1616	1732	864	713	2803	1676	3305	2407	1229	2100	898	5719	2133	3753	2322	3323	2123	2245
200980_s_at	PDHA1	pyruvate dehydrogenase (lipoamide) alpha 1	ENSG00000131828	0006096 // glycolysis // inferred from electronic annotation /// 0008152 // metabolic process // inferred from electronic annotation /// 0055114 // oxidation reduction // inferred from electronic annotation	chrX:19362050-19377965 (+) // 100.0 // p22.12	Hs.530331	5295	3209	3091	7318	4308	4666	3341	4427	8394	5075	5556	5764	5979	3656	3314	4075	5479	4919	3141	7125	2475	9789	6923	6103	5087	6695	6329	3050	3004	7080	5692	14036	7451	4023	6493	4434	16283	6334	6077	4996	9071	6404	7309
200981_x_at	GNAS	GNAS complex locus	ENSG00000087460 /// ENSG00000213705	0001958 // endochondral ossification // inferred from electronic annotation /// 0006112 // energy reserve metabolic process // inferred from electronic annotation /// 0007165 // signal transduction // inferred from electronic annotation /// 0007165 // signal transduction // non-traceable author statement /// 0007186 // G-protein coupled receptor protein signaling pathway // inferred from electron…	chr20:57414794-57486245 (+) // 98.48 // q13.32	Hs.125898	38640	24606	20188	20498	27369	33314	23193	24949	33923	27244	20955	19699	20304	17732	17136	26408	19591	28044	29878	30653	22329	19226	21616	29862	19572	16283	19029	21911	19582	32271	27707	30519	29894	28443	19906	30526	30844	16160	18418	24694	14361	20174	29797
200982_s_at	ANXA6	annexin A6	ENSG00000197043	0006816 // calcium ion transport // inferred from electronic annotation /// 0006937 // regulation of muscle contraction // inferred from electronic annotation	chr5:150480669-150537392 (-) // 99.33 // q33.1	Hs.412117	1761	1659	4525	11400	387	2230	323	171	2333	3890	43	15	4347	1136	2205	1336	3017	3071	125	3323	3182	134	398	4716	152	1253	216	288	293	3093	70	3380	2573	7999	54	2309	3475	925	1788	2715	1443	11116	175
200983_x_at	CD59	CD59 molecule, complement regulatory protein	ENSG00000085063	0006508 // proteolysis // traceable author statement /// 0007166 // cell surface receptor linked signal transduction // traceable author statement /// 0007596 // blood coagulation // traceable author statement /// 0016567 // protein ubiquitination // non-traceable author statement /// 0019941 // modification-dependent protein catabolic process // inferred from electronic annotation	chr11:33730138-33758025 (-) // 97.55 // p13	Hs.709466	15094	3414	13065	8996	11800	3728	13604	17358	7896	1704	6908	2910	2228	2845	13132	6655	7421	8907	6635	6952	18186	6270	12863	3195	12664	9572	7620	5894	6765	2858	3834	859	1396	6675	2371	6526	9159	8246	4276	7969	2604	6729	3512
200984_s_at	CD59	CD59 molecule, complement regulatory protein	ENSG00000085063	0006508 // proteolysis // traceable author statement /// 0007166 // cell surface receptor linked signal transduction // traceable author statement /// 0007596 // blood coagulation // traceable author statement /// 0016567 // protein ubiquitination // non-traceable author statement /// 0019941 // modification-dependent protein catabolic process // inferred from electronic annotation	chr11:33730138-33758025 (-) // 97.55 // p13	Hs.278573	8632	2537	8649	4589	7819	2810	9048	12180	5688	1674	5271	2366	1967	2753	9437	4151	6537	6436	4678	6980	13879	3820	7942	2536	11696	7596	6109	2807	6251	2452	3780	741	1373	6145	2581	4101	6824	7504	5799	4811	2664	5626	2637
200985_s_at	CD59	CD59 molecule, complement regulatory protein	ENSG00000085063	0006508 // proteolysis // traceable author statement /// 0007166 // cell surface receptor linked signal transduction // traceable author statement /// 0007596 // blood coagulation // traceable author statement /// 0016567 // protein ubiquitination // non-traceable author statement /// 0019941 // modification-dependent protein catabolic process // inferred from electronic annotation	chr11:33730415-33744013 (-) // 99.58 // p13	Hs.278573	7059	1926	8924	3283	7787	2064	8332	12017	3913	1347	4686	1750	1241	1913	12613	3755	4942	6080	4278	6171	14081	3390	7473	2419	10595	7031	5518	2393	5392	1625	2668	704	1028	4207	1405	2932	6543	10049	6237	6780	1577	4905	2180
200986_at	SERPING1	serpin peptidase inhibitor, clade G (C1 inhibitor), member 1	ENSG00000149131	0001869 // negative regulation of complement activation, lectin pathway // inferred from direct assay /// 0006955 // immune response // inferred from electronic annotation /// 0006958 // complement activation, classical pathway // inferred from electronic annotation /// 0007596 // blood coagulation // inferred from electronic annotation /// 0008015 // blood circulation // traceable author stateme…	chr11:57365157-57382319 (+) // 91.51 // q12.1	Hs.384598	24	2319	93	20	671	25	3499	2126	1228	72	58	32	696	60	15	37	14	33	1328	86	71	58	32	17	133	155	16	24	121	773	12	2760	68	564	12	295	2056	108	113	56	36	159	27
200987_x_at	PSME3	proteasome (prosome, macropain) activator subunit 3 (PA28 gamma; Ki)	ENSG00000131467	0006915 // apoptosis // inferred from electronic annotation /// 0007049 // cell cycle // inferred from electronic annotation /// 0031145 // anaphase-promoting complex-dependent proteasomal ubiquitin-dependent protein catabolic process // not recorded /// 0042981 // regulation of apoptosis // inferred from direct assay /// 0051436 // negative regulation of ubiquitin-protein ligase activity during …	chr17:40985415-40995777 (+) // 95.3 // q21.31	Hs.152978	4468	1770	4139	3803	2886	2931	2821	2734	1459	3438	2719	1698	3969	2402	3340	2608	3346	4007	4215	5447	3902	5196	3537	6557	3061	2555	2566	2465	2809	2836	4246	2753	3426	2334	3646	4635	2527	1532	2262	3446	3686	3923	3962
200988_s_at	PSME3	proteasome (prosome, macropain) activator subunit 3 (PA28 gamma; Ki)	ENSG00000131467	0006915 // apoptosis // inferred from electronic annotation /// 0007049 // cell cycle // inferred from electronic annotation /// 0031145 // anaphase-promoting complex-dependent proteasomal ubiquitin-dependent protein catabolic process // not recorded /// 0042981 // regulation of apoptosis // inferred from direct assay /// 0051436 // negative regulation of ubiquitin-protein ligase activity during …	chr17:40985487-40995523 (+) // 97.72 // q21.31	Hs.152978	1303	491	1679	1184	665	1371	782	854	689	973	813	686	1252	1069	2016	541	1356	1159	1427	1664	798	1689	861	1854	998	657	983	433	870	647	1156	573	1138	1171	1048	2069	1010	1182	1462	1213	1494	1145	1112
200989_at	HIF1A	hypoxia inducible factor 1, alpha subunit (basic helix-loop-helix transcription factor)	ENSG00000100644	0001525 // angiogenesis // inferred from electronic annotation /// 0001666 // response to hypoxia // inferred from direct assay /// 0001666 // response to hypoxia // inferred from mutant phenotype /// 0001755 // neural crest cell migration // inferred from electronic annotation /// 0001837 // epithelial to mesenchymal transition // inferred from electronic annotation /// 0001837 // epithelial to …	chr14:62162272-62214970 (+) // 99.08 // q23.2	Hs.597216	12208	6918	16073	13032	15357	9015	8140	8782	17982	8823	8666	12817	10687	13341	15264	5284	8629	11978	8841	14114	22358	2239	15191	5052	11795	18570	12210	23571	17407	6420	7523	4581	8053	10824	7830	16456	11714	19231	15845	18791	3671	10152	4888
200990_at	TRIM28	tripartite motif-containing 28	ENSG00000130726	0000122 // negative regulation of transcription from RNA polymerase II promoter // inferred from electronic annotation /// 0001837 // epithelial to mesenchymal transition // inferred from sequence or structural similarity /// 0001837 // epithelial to mesenchymal transition // inferred from electronic annotation /// 0006350 // transcription // inferred from electronic annotation /// 0006357 // reg…	chr19:59055868-59062083 (+) // 91.92 // q13.41	Hs.467408	9621	6589	12335	8157	3342	14070	7168	12618	12395	11761	12175	8377	11829	10020	6327	9245	11963	12490	12340	10148	7816	12176	12619	17469	11084	12599	7434	5703	5999	6013	12802	13546	7883	7849	8192	10135	8188	2596	5514	4364	6329	7331	11824
200991_s_at	SNX17	sorting nexin 17	ENSG00000115234	0006468 // protein amino acid phosphorylation // inferred from electronic annotation /// 0006707 // cholesterol catabolic process // inferred by curator /// 0006810 // transport // inferred from electronic annotation /// 0006886 // intracellular protein transport // non-traceable author statement /// 0006898 // receptor-mediated endocytosis // inferred from electronic annotation /// 0007154 // ce…	chr2:27593388-27599994 (+) // 99.95 // p23.3	Hs.278569	2204	3608	4360	3117	1743	2072	1598	1897	2332	2366	2490	1935	3492	1327	1329	1560	1605	1647	1950	1581	1885	1321	2309	3837	1913	3932	2380	1845	3216	2396	501	1317	2351	2932	1351	1904	3117	490	809	612	2180	3096	1522
200992_at	IPO7	importin 7	ENSG00000205339	0000059 // protein import into nucleus, docking // inferred from electronic annotation /// 0006606 // protein import into nucleus // inferred from electronic annotation /// 0006810 // transport // inferred from electronic annotation /// 0006886 // intracellular protein transport // inferred from electronic annotation /// 0007165 // signal transduction // traceable author statement /// 0015031 // …	chr11:9406192-9469674 (+) // 96.96 // p15.4	Hs.718440	8755	13962	7631	6993	9779	9714	4497	6734	4617	5539	6874	6653	6589	6868	9380	9470	10656	5661	9472	8955	11580	8498	5419	6595	5748	8746	9191	6275	7911	5025	7984	12055	5723	8722	4620	10902	9359	7002	6360	2075	7846	12883	10470
200993_at	IPO7	importin 7	ENSG00000205339	0000059 // protein import into nucleus, docking // inferred from electronic annotation /// 0006606 // protein import into nucleus // inferred from electronic annotation /// 0006810 // transport // inferred from electronic annotation /// 0006886 // intracellular protein transport // inferred from electronic annotation /// 0007165 // signal transduction // traceable author statement /// 0015031 // …	chr11:9406192-9469674 (+) // 96.96 // p15.4	Hs.718440	6945	12636	7582	4467	6825	9113	4078	5676	5501	5444	6375	7086	5782	5827	8765	8674	9306	4142	7531	9265	10033	7989	6013	4519	4717	7830	8530	6198	7600	6248	7774	11323	5471	8361	4550	10302	7631	7912	6129	3145	7272	10989	10848
200994_at	IPO7	importin 7	ENSG00000205339	0000059 // protein import into nucleus, docking // inferred from electronic annotation /// 0006606 // protein import into nucleus // inferred from electronic annotation /// 0006810 // transport // inferred from electronic annotation /// 0006886 // intracellular protein transport // inferred from electronic annotation /// 0007165 // signal transduction // traceable author statement /// 0015031 // …	chr11:9406192-9469674 (+) // 96.96 // p15.4	Hs.718440	6111	11113	5637	3539	5687	8163	2957	3783	3957	3721	5232	6500	5269	5049	9574	6564	7850	3432	6221	7663	7538	6165	3410	4236	4143	7179	8017	5096	5752	4515	5792	9143	4151	6936	2710	8795	5755	8699	6205	3382	6735	9596	8956
200995_at	IPO7	importin 7	ENSG00000205339	0000059 // protein import into nucleus, docking // inferred from electronic annotation /// 0006606 // protein import into nucleus // inferred from electronic annotation /// 0006810 // transport // inferred from electronic annotation /// 0006886 // intracellular protein transport // inferred from electronic annotation /// 0007165 // signal transduction // traceable author statement /// 0015031 // …	chr11:9406192-9469674 (+) // 96.96 // p15.4	Hs.718440	2375	2461	2325	1484	1709	3832	1001	1209	1533	1641	1971	1826	2384	1099	6928	1748	3132	1313	2684	4561	3679	2938	1029	1555	1239	2489	3340	1222	2038	1725	2134	4898	1757	2403	953	4228	2511	5356	4629	2603	2380	4551	2980
200996_at	ACTR3	ARP3 actin-related protein 3 homolog (yeast)	ENSG00000115091	0006928 // cell motion // traceable author statement /// 0009743 // response to carbohydrate stimulus // inferred from electronic annotation /// 0010592 // positive regulation of lamellipodium assembly // inferred from electronic annotation /// 0030833 // regulation of actin filament polymerization // inferred from electronic annotation /// 0030838 // positive regulation of actin filament polymer…	chr2:114647529-114715722 (+) // 98.72 // q14.1	Hs.433512	6029	6773	13670	6889	12657	6776	8896	6203	9274	11605	6836	7313	6490	9693	11053	5260	7967	10542	8536	12207	12035	11587	12271	10692	11370	10166	7855	11545	15159	11611	5370	5956	12068	13854	6520	4893	13870	9542	10816	14707	11308	10516	8995
200997_at	RBM4	RNA binding motif protein 4	ENSG00000173933	0006260 // DNA replication // non-traceable author statement /// 0006281 // DNA repair // non-traceable author statement /// 0006310 // DNA recombination // non-traceable author statement /// 0006350 // transcription // inferred from electronic annotation /// 0006396 // RNA processing // traceable author statement /// 0006397 // mRNA processing // inferred from electronic annotation /// 0008380 /…	chr11:66407169-66413938 (+) // 90.86 // q13.1	Hs.533712	4155	2338	2852	4047	3149	5721	2422	3836	4197	4246	3316	5420	7206	5948	5237	5629	3274	3562	10717	9248	3191	3836	7021	6906	3523	4288	3920	4009	5268	2799	4384	4828	3206	5613	3646	4812	5379	2814	3562	4993	3233	4290	5552
200998_s_at	CKAP4	cytoskeleton-associated protein 4	ENSG00000136026	---	chr12:106631654-106641713 (-) // 90.75 // q23.3	Hs.714862	3762	2720	8714	4875	1593	3945	2570	1417	3188	387	2825	1475	5030	1799	6134	3360	3517	3954	4020	7579	6658	222	3393	521	5938	3288	4340	3437	5622	5812	6718	2238	806	6280	2624	3933	9829	4476	2364	4290	1263	1804	1211
200999_s_at	CKAP4	cytoskeleton-associated protein 4	ENSG00000136026	---	chr12:106631791-106641713 (-) // 92.1 // q23.3	Hs.74368	5430	4674	15120	8792	2394	7010	3122	1736	5444	250	4607	2911	9475	3053	16711	7811	7423	6458	9059	12857	16272	55	5366	532	8725	5678	11038	6945	11138	7516	9891	4212	883	14799	3113	6106	13431	12705	4851	16314	1974	4373	1615
201000_at	AARS	alanyl-tRNA synthetase	ENSG00000090861	0001942 // hair follicle development // inferred from electronic annotation /// 0006400 // tRNA modification // inferred from electronic annotation /// 0006412 // translation // inferred from electronic annotation /// 0006419 // alanyl-tRNA aminoacylation // traceable author statement /// 0006419 // alanyl-tRNA aminoacylation // inferred from electronic annotation /// 0006457 // protein folding /…	chr16:70286296-70323412 (-) // 99.91 // q22.3	Hs.315137	8108	5676	6888	6426	9612	11530	6960	5893	3743	4540	8205	6778	3671	5065	4896	7193	3996	5261	5420	3858	8343	8593	7656	6679	11096	8492	9782	11682	9474	3725	3662	9685	7812	3586	5398	3041	2665	3643	5209	7066	6729	4687	12738
201001_s_at	TMEM189-UBE2V1 /// UBE2V1	TMEM189-UBE2V1 readthrough transcript /// ubiquitin-conjugating enzyme E2 variant 1	ENSG00000124208	0000209 // protein polyubiquitination // traceable author statement /// 0006282 // regulation of DNA repair // traceable author statement /// 0006355 // regulation of transcription, DNA-dependent // traceable author statement /// 0019941 // modification-dependent protein catabolic process // inferred from electronic annotation /// 0030154 // cell differentiation // non-traceable author statement …	chr1:201966538-201975269 (+) // 36.74 // q32.1 /// chr20:48697660-48746181 (-) // 60.14 // q13.13	Hs.420529	7239	7230	5253	4084	7535	8332	4116	3115	6331	4372	6394	3109	11947	3026	7062	4559	5104	5271	5360	8035	4855	5918	11225	7655	8620	5071	5825	6255	5833	7340	2272	4249	3966	6395	3010	4920	8448	3335	3687	6846	6836	6533	5853
201002_s_at	TMEM189-UBE2V1 /// UBE2V1	TMEM189-UBE2V1 readthrough transcript /// ubiquitin-conjugating enzyme E2 variant 1	ENSG00000124208	0000209 // protein polyubiquitination // traceable author statement /// 0006282 // regulation of DNA repair // traceable author statement /// 0006355 // regulation of transcription, DNA-dependent // traceable author statement /// 0019941 // modification-dependent protein catabolic process // inferred from electronic annotation /// 0030154 // cell differentiation // non-traceable author statement …	chr20:48697904-48746181 (-) // 99.81 // q13.13	Hs.420529	10347	7469	8301	6459	9733	13623	3949	4314	10079	6480	8567	6487	16090	5310	8946	5853	7514	7372	7069	12349	7053	7467	16598	11365	10605	7580	9128	8056	7998	9606	3537	7632	4864	9501	4080	8275	11280	7733	9119	10057	10624	8492	8339
201003_x_at	RNPEP /// TMEM189 /// TMEM189-UBE2V1 /// UBE2V1	arginyl aminopeptidase (aminopeptidase B) /// transmembrane protein 189 /// TMEM189-UBE2V1 readthrough transcript /// ubiquitin-conjugating enzyme E2 variant 1	---	0000209 // protein polyubiquitination // traceable author statement /// 0006282 // regulation of DNA repair // traceable author statement /// 0006355 // regulation of transcription, DNA-dependent // traceable author statement /// 0006508 // proteolysis // inferred from electronic annotation /// 0006508 // proteolysis // inferred by curator /// 0019370 // leukotriene biosynthetic process // inferr…	chr1:201966507-201975269 (+) // 37.56 // q32.1 /// chr20:48697660-48746181 (-) // 60.72 // q13.13	Hs.420529	5475	4135	7766	4129	5742	5035	3781	3554	2174	2030	5534	2556	3017	4823	2808	4611	5787	3455	3116	2037	3441	3851	4437	1109	5481	4106	5905	2996	4884	3456	3656	2575	2650	3583	2612	3850	4945	2207	4472	6845	6726	2431	3072
201004_at	SSR4	signal sequence receptor, delta (translocon-associated protein delta)	ENSG00000180879	0006886 // intracellular protein transport // non-traceable author statement	chrX:153060093-153063953 (+) // 99.07 // q28	Hs.409223	8752	6294	13959	25172	11601	9782	7715	7902	13890	10232	7940	15486	7780	10851	5553	16563	11715	4976	7376	8697	7179	12014	19584	10878	6475	11277	12422	12337	9994	12798	13264	16892	14093	8977	9367	12008	13335	6446	6470	8206	13293	13323	20267
201005_at	CD9	CD9 molecule	ENSG00000010278	0006928 // cell motion // inferred from direct assay /// 0007155 // cell adhesion // inferred from direct assay /// 0007155 // cell adhesion // inferred from electronic annotation /// 0007338 // single fertilization // inferred from electronic annotation /// 0007342 // fusion of sperm to egg plasma membrane // inferred from direct assay /// 0007342 // fusion of sperm to egg plasma membrane // inf…	chr12:6309614-6347425 (+) // 93.88 // p13.31	Hs.114286	6191	14878	8	7165	8078	3577	15673	9371	23866	29	13585	14641	4944	8745	4867	30285	18380	11231	13	1610	187	26	12846	1604	16744	9012	5788	18496	19348	3877	308	2611	16	2225	10	255	2983	3098	5232	1702	14577	19197	22549
201006_at	PRDX2	peroxiredoxin 2	ENSG00000167815 /// ENSG00000215049	0000187 // activation of MAPK activity // inferred from electronic annotation /// 0002536 // respiratory burst during acute inflammatory response // inferred from electronic annotation /// 0006916 // anti-apoptosis // traceable author statement /// 0006916 // anti-apoptosis // inferred from electronic annotation /// 0006979 // response to oxidative stress // inferred from mutant phenotype /// 000…	chr19:12907643-12912633 (-) // 97.97 // p13.13	Hs.432121	298	83	149	262	298	326	431	303	152	276	184	240	153	352	171	185	467	158	244	153	337	83	153	167	271	464	279	223	121	146	298	239	172	170	277	273	101	528	268	190	345	266	124
201007_at	HADHB	hydroxyacyl-Coenzyme A dehydrogenase/3-ketoacyl-Coenzyme A thiolase/enoyl-Coenzyme A hydratase (trifunctional protein), beta subunit	ENSG00000138029	0006629 // lipid metabolic process // inferred from electronic annotation /// 0006631 // fatty acid metabolic process // inferred from electronic annotation /// 0006635 // fatty acid beta-oxidation // traceable author statement /// 0006635 // fatty acid beta-oxidation // inferred from electronic annotation /// 0008152 // metabolic process // inferred from electronic annotation /// 0042493 // resp…	chr2:26467820-26513332 (+) // 99.55 // p23.3	Hs.515848	7863	8227	5318	7522	8664	8824	5398	6959	5142	4844	10875	5933	9915	6612	7124	6891	8397	9919	4354	5647	4928	7453	7705	2490	8645	12001	10536	5919	7634	6831	1769	6039	3616	7964	6849	5662	7636	6525	5921	10408	8193	8278	6596
201008_s_at	TXNIP	thioredoxin interacting protein	ENSG00000117289	0006350 // transcription // inferred from electronic annotation /// 0006979 // response to oxidative stress // inferred from electronic annotation /// 0007049 // cell cycle // inferred from electronic annotation /// 0009612 // response to mechanical stimulus // inferred from electronic annotation /// 0009749 // response to glucose stimulus // inferred from electronic annotation /// 0030216 // ker…	chr1:145438489-145442626 (+) // 98.23 // q21.1	Hs.715525	1235	43	671	68	1754	631	3828	7233	11849	1222	6211	5747	888	4685	126	594	247	13	2271	1064	247	2954	1340	1137	2344	11913	4337	921	8327	465	1379	2664	1911	2090	1382	958	6597	687	110	215	7094	928	6279
201009_s_at	TXNIP	thioredoxin interacting protein	ENSG00000117289	0006350 // transcription // inferred from electronic annotation /// 0006979 // response to oxidative stress // inferred from electronic annotation /// 0007049 // cell cycle // inferred from electronic annotation /// 0009612 // response to mechanical stimulus // inferred from electronic annotation /// 0009749 // response to glucose stimulus // inferred from electronic annotation /// 0030216 // ker…	chr1:145438489-145442626 (+) // 98.23 // q21.1	Hs.715525	1512	530	982	475	2407	820	3422	5646	8948	1440	6445	6407	1056	5014	734	904	713	333	1656	1348	596	2521	1986	1364	2699	10309	4241	1110	6425	937	1837	2759	2011	1675	1989	1462	5463	1970	393	1352	7053	1023	5701
201010_s_at	TXNIP	thioredoxin interacting protein	ENSG00000117289	0006350 // transcription // inferred from electronic annotation /// 0006979 // response to oxidative stress // inferred from electronic annotation /// 0007049 // cell cycle // inferred from electronic annotation /// 0009612 // response to mechanical stimulus // inferred from electronic annotation /// 0009749 // response to glucose stimulus // inferred from electronic annotation /// 0030216 // ker…	chr1:145438581-145442523 (+) // 99.45 // q21.1	Hs.715525	3827	280	1536	258	4537	1029	7007	10340	15928	1770	9710	11907	1753	9290	3609	951	645	181	3201	2430	505	3796	5040	3063	3671	15695	7581	1601	13635	893	2163	5929	2776	2954	2279	2197	10940	10935	641	9917	12176	1727	8861
201011_at	RPN1	ribophorin I	ENSG00000163902	0006464 // protein modification process // traceable author statement /// 0006486 // protein amino acid glycosylation // inferred from electronic annotation /// 0018279 // protein amino acid N-linked glycosylation via asparagine // traceable author statement	chr3:128338818-128370048 (-) // 93.12 // q21.3	Hs.518244	4302	6034	5378	7466	5872	5700	6024	5106	11044	4555	6162	7048	6203	6617	4255	7788	6860	9148	8446	4317	9697	3897	5996	5654	5878	5791	6648	4963	5915	4286	4031	6581	4763	4282	3730	3962	3489	3466	2640	5217	7186	5778	5130
201012_at	ANXA1	annexin A1	ENSG00000135046	0006629 // lipid metabolic process // traceable author statement /// 0006916 // anti-apoptosis // traceable author statement /// 0006928 // cell motion // traceable author statement /// 0006954 // inflammatory response // traceable author statement /// 0007049 // cell cycle // inferred from electronic annotation /// 0007165 // signal transduction // inferred from electronic annotation /// 0007165…	chr9:75766780-75785307 (+) // 99.93 // q21.13	Hs.494173	29320	37902	29700	2405	1146	1334	20046	16853	5800	11548	12002	1167	1149	4909	12137	856	8565	10595	95	11049	14626	17314	549	11614	22043	23410	8885	24930	23092	25942	391	153	75	12912	135	3431	12821	13691	22609	26754	1139	4058	1036
201013_s_at	PAICS	phosphoribosylaminoimidazole carboxylase, phosphoribosylaminoimidazole succinocarboxamide synthetase	ENSG00000128050	0006164 // purine nucleotide biosynthetic process // inferred from electronic annotation /// 0006189 // 'de novo' IMP biosynthetic process // inferred from electronic annotation /// 0009113 // purine base biosynthetic process // traceable author statement	chr4:57302322-57327527 (+) // 89.54 // q12 /// chr8:4644672-4646266 (+) // 63.17 // p23.2	Hs.518774	11094	5058	7595	8771	8831	13589	11146	7601	8716	15005	11455	11201	7910	7942	12121	10923	12089	8025	15540	15023	8742	15669	8883	16731	9286	7616	12273	11267	11520	11990	9452	13938	17481	14723	17083	11014	8463	9447	12311	8425	9230	10093	15436
201014_s_at	PAICS	phosphoribosylaminoimidazole carboxylase, phosphoribosylaminoimidazole succinocarboxamide synthetase	ENSG00000128050	0006164 // purine nucleotide biosynthetic process // inferred from electronic annotation /// 0006189 // 'de novo' IMP biosynthetic process // inferred from electronic annotation /// 0009113 // purine base biosynthetic process // traceable author statement	chr4:57302454-57325828 (+) // 99.93 // q12 /// chr8:4644829-4646231 (+) // 95.51 // p23.2	Hs.518774	10618	3895	5073	6670	6122	8728	7653	5035	7332	12375	7109	4944	5633	5303	5261	6743	7422	5521	15301	8729	5489	14856	5330	15674	6562	5813	7173	5647	9489	8119	6680	7677	12911	9483	11323	6544	4393	3546	5349	3163	5981	7327	10389
201015_s_at	JUP	junction plakoglobin	ENSG00000173801	0007155 // cell adhesion // inferred from electronic annotation /// 0007155 // cell adhesion // non-traceable author statement /// 0016337 // cell-cell adhesion // inferred from electronic annotation /// 0051291 // protein heterooligomerization // inferred from electronic annotation	chr17:39910863-39928117 (-) // 96.55 // q21.31	Hs.514174	132	3847	746	579	4206	38	14586	9469	4753	44	10176	2585	1710	3186	50	9685	7297	3923	6855	120	558	4333	9498	118	10231	2197	7471	7928	8481	1653	774	705	432	563	3792	1181	5525	382	367	748	10757	4231	2099
201016_at	EIF1AX	eukaryotic translation initiation factor 1A, X-linked	ENSG00000173674	0006412 // translation // inferred from electronic annotation /// 0006413 // translational initiation // traceable author statement /// 0006413 // translational initiation // inferred from electronic annotation	chr1:17009585-17012748 (-) // 68.92 // p36.13 /// chrX:20142635-20159959 (-) // 93.38 // p22.12	Hs.522590	3517	3968	3732	4212	3440	5339	6727	4245	3067	5471	4514	3977	5420	6380	6982	2707	6760	4500	4716	6115	3580	6712	4033	5272	5012	5637	4790	3584	4239	5680	6222	3691	2670	4966	4161	3589	16101	6757	6101	4280	11347	5645	6337
201017_at	EIF1AX	eukaryotic translation initiation factor 1A, X-linked	ENSG00000173674	0006412 // translation // inferred from electronic annotation /// 0006413 // translational initiation // traceable author statement /// 0006413 // translational initiation // inferred from electronic annotation	chr1:17009585-17012748 (-) // 68.92 // p36.13 /// chrX:20142635-20159959 (-) // 93.38 // p22.12	Hs.522590	1768	1677	1895	1518	1145	2447	2379	1756	2055	2062	2280	2664	2404	2392	1334	1756	1905	1836	1315	2864	1479	3298	945	1834	1582	1411	2565	1453	1287	2675	3006	2934	2293	1457	1685	1781	12667	603	1204	639	4829	2298	4861
201018_at	EIF1AX	eukaryotic translation initiation factor 1A, X-linked	ENSG00000173674	0006412 // translation // inferred from electronic annotation /// 0006413 // translational initiation // traceable author statement /// 0006413 // translational initiation // inferred from electronic annotation	chr1:17009585-17012748 (-) // 68.92 // p36.13 /// chrX:20142635-20159959 (-) // 93.38 // p22.12	Hs.522590	1999	1471	1907	1174	862	5288	2684	2247	1903	3894	2595	5429	2993	1380	5573	2057	3159	1148	1896	2842	1866	2984	1061	2114	1233	1449	3031	1736	1251	2180	3889	4345	1822	1723	1344	2732	12540	3000	3937	2620	6923	4324	5585
201019_s_at	EIF1AP1 /// EIF1AX	eukaryotic translation initiation factor 1A pseudogene 1 /// eukaryotic translation initiation factor 1A, X-linked	ENSG00000173674	0006412 // translation // inferred from electronic annotation /// 0006413 // translational initiation // traceable author statement /// 0006413 // translational initiation // inferred from electronic annotation	chr1:17011544-17012744 (-) // 96.92 // p36.13 /// chrX:20145857-20159959 (-) // 99.08 // p22.12	Hs.522897	6190	7868	6979	5846	4804	8317	10473	7531	6915	8407	8333	7543	7617	9628	8808	6541	11000	7082	7734	11365	6954	11268	7018	5964	8865	8442	7954	7900	6754	12290	14039	7832	6306	9119	9750	7756	24880	7439	13552	6000	14478	9705	12475
201020_at	YWHAH	tyrosine 3-monooxygenase/tryptophan 5-monooxygenase activation protein, eta polypeptide	ENSG00000128245	0006713 // glucocorticoid catabolic process // inferred from direct assay /// 0006886 // intracellular protein transport // inferred from sequence or structural similarity /// 0006886 // intracellular protein transport // inferred from electronic annotation /// 0042921 // glucocorticoid receptor signaling pathway // inferred from direct assay /// 0045664 // regulation of neuron differentiation //…	chr22:32340511-32353236 (+) // 98.14 // q12.3	Hs.226755	2188	2253	4029	3022	3810	5303	3980	4798	4360	4715	4610	6255	4732	3919	1840	3815	5994	5462	8022	4617	1972	4560	5477	3849	4075	9074	2671	1653	3880	2788	8227	1901	2906	3299	3326	3285	2767	2888	4305	4891	3399	3319	3964
201021_s_at	DSTN	destrin (actin depolymerizing factor)	ENSG00000125868	0000910 // cytokinesis // inferred from electronic annotation /// 0006928 // cell motion // inferred from electronic annotation /// 0008154 // actin polymerization or depolymerization // traceable author statement /// 0030836 // positive regulation of actin filament depolymerization // inferred from electronic annotation /// 0051014 // actin filament severing // traceable author statement	chr20:17550515-17588995 (+) // 98.19 // p12.1	Hs.304192	16095	14030	27050	15356	19052	10640	18558	20394	14774	10447	17242	15386	13726	12909	7156	9130	15199	11526	11038	17683	15972	4360	19086	7322	19075	19445	12443	24142	22099	17306	22646	8677	6522	11448	20404	10918	21063	13983	12815	20797	20866	15592	18880
201022_s_at	DSTN	destrin (actin depolymerizing factor)	ENSG00000125868	0000910 // cytokinesis // inferred from electronic annotation /// 0006928 // cell motion // inferred from electronic annotation /// 0008154 // actin polymerization or depolymerization // traceable author statement /// 0030836 // positive regulation of actin filament depolymerization // inferred from electronic annotation /// 0051014 // actin filament severing // traceable author statement	chr20:17550784-17588644 (+) // 98.68 // p12.1	Hs.304192	15503	13683	25319	14249	21037	10136	18397	21354	17684	9611	17669	16140	13192	12030	13452	8733	14721	13071	9206	17354	19859	4433	20570	6148	17708	16826	13471	27600	22957	15419	21239	9667	9385	12514	18634	11221	22956	27072	24761	27588	20904	16802	19122
201023_at	TAF7	TAF7 RNA polymerase II, TATA box binding protein (TBP)-associated factor, 55kDa	ENSG00000178913	0000122 // negative regulation of transcription from RNA polymerase II promoter // inferred from direct assay /// 0000296 // spermine transport // inferred from sequence or structural similarity /// 0006350 // transcription // inferred from electronic annotation /// 0006366 // transcription from RNA polymerase II promoter // inferred from electronic annotation /// 0006367 // transcription initiat…	chr5:140698056-140700287 (-) // 99.73 // q31.3	Hs.438838	6897	6857	4979	5848	6142	6247	4517	8072	5732	7394	7598	4617	6402	5344	5241	7357	7559	5810	6189	5178	3393	5602	10464	4943	6941	8185	2958	7887	7530	5203	6006	2880	4890	6309	4620	7313	6305	6893	6806	6994	7692	7494	5643
201024_x_at	EIF5B	eukaryotic translation initiation factor 5B	ENSG00000158417	0006412 // translation // inferred from electronic annotation /// 0006446 // regulation of translational initiation // inferred from direct assay /// 0006446 // regulation of translational initiation // non-traceable author statement	chr2:99953789-100016579 (+) // 94.8 // q11.2	Hs.158688	1884	3092	1656	1985	1814	2256	2577	1871	4063	1813	3451	2126	3603	2034	2883	3062	2162	2055	5711	2978	3674	8702	1988	2277	2900	2901	2564	3183	2361	3201	1645	4718	6353	7121	3950	3986	4540	2371	2181	2020	1882	4660	3772
201025_at	EIF5B	eukaryotic translation initiation factor 5B	ENSG00000158417	0006412 // translation // inferred from electronic annotation /// 0006446 // regulation of translational initiation // inferred from direct assay /// 0006446 // regulation of translational initiation // non-traceable author statement	chr2:99953789-100016579 (+) // 94.8 // q11.2	Hs.158688	902	659	645	911	1049	802	1132	927	1265	1096	1595	926	1848	1079	1274	453	1047	780	1139	997	925	1571	969	819	1185	1172	1283	809	1180	740	574	1169	1622	1939	1274	1261	1095	980	1485	1316	969	1311	823
201026_at	EIF5B	eukaryotic translation initiation factor 5B	---	0006412 // translation // inferred from electronic annotation /// 0006446 // regulation of translational initiation // inferred from direct assay /// 0006446 // regulation of translational initiation // non-traceable author statement	chr2:99953789-100016579 (-) // 94.8 // q11.2	Hs.158688	703	1027	579	741	868	744	856	626	1861	712	1426	726	1395	770	634	714	766	808	1079	1393	902	2578	621	421	1171	1290	1253	833	1007	1216	708	874	1342	2311	1924	959	1790	525	736	542	797	1317	1009
201027_s_at	EIF5B	eukaryotic translation initiation factor 5B	ENSG00000158417	0006412 // translation // inferred from electronic annotation /// 0006446 // regulation of translational initiation // inferred from direct assay /// 0006446 // regulation of translational initiation // non-traceable author statement	chr2:99953899-100015997 (+) // 94.92 // q11.2	Hs.158688	1031	817	943	793	1006	1111	1297	1049	1110	1083	2069	1187	2367	1258	1563	910	1023	1131	1492	1025	1012	3000	1541	1116	1681	1704	1888	742	1668	1002	420	1781	2064	2267	1166	1593	1379	1239	1500	935	1308	1506	1050
201028_s_at	CD99	CD99 molecule	ENSG00000002586	0007155 // cell adhesion // inferred from electronic annotation	chrX:2609401-2658845 (+) // 99.65 // p22.33 /// chrY:2559401-2606297 (+) // 95.11 // p11.31	Hs.654354	1758	3751	5796	11469	2882	5307	11839	5857	8658	19429	8983	7368	7492	787	1578	8384	7297	1824	2550	7887	6467	1192	1936	21337	6281	5107	3513	4590	5551	8078	4049	2956	1221	5083	2406	9286	5093	2294	1324	3340	7144	7158	5816
201029_s_at	CD99	CD99 molecule	ENSG00000002586	0007155 // cell adhesion // inferred from electronic annotation	chrX:2609279-2659274 (+) // 99.19 // p22.33 /// chrY:2559279-2609274 (+) // 99.19 // p11.31	Hs.654354	3669	8026	10639	19604	5464	10125	18168	9779	15068	23135	14040	14277	12666	1813	11271	13744	12030	4670	4533	13085	11445	2192	4308	23129	9807	9190	6564	10918	9637	14744	8277	7293	2663	9120	5979	14117	9958	12870	8093	20234	11998	12522	10555
201030_x_at	LDHB	lactate dehydrogenase B	ENSG00000111716	0005975 // carbohydrate metabolic process // inferred from electronic annotation /// 0006089 // lactate metabolic process // inferred from electronic annotation /// 0006096 // glycolysis // inferred from electronic annotation /// 0008152 // metabolic process // inferred from electronic annotation /// 0019642 // anaerobic glycolysis // inferred from electronic annotation /// 0019674 // NAD metabol…	chr12:21788275-21810762 (-) // 99.92 // p12.1 /// chrX:75555041-75556309 (-) // 92.37 // q13.3	Hs.446149	34212	29109	25156	26275	256	31215	11249	3515	17803	25929	155	20994	22326	16566	28809	35307	22136	36975	101	27768	31351	32230	111	28603	14228	17192	20701	18330	21734	21317	21178	39647	40125	26698	10792	28383	15055	740	4758	1049	17667	20090	32348
201031_s_at	HNRNPH1	heterogeneous nuclear ribonucleoprotein H1 (H)	ENSG00000169045	0000398 // nuclear mRNA splicing, via spliceosome // not recorded /// 0006396 // RNA processing // traceable author statement /// 0006397 // mRNA processing // inferred from electronic annotation /// 0008380 // RNA splicing // inferred from electronic annotation	chr5:179041179-179050670 (-) // 98.59 // q35.3	Hs.604001	12482	10715	11155	16712	10435	21903	12744	12105	13252	15806	13709	15537	11652	12650	11765	14809	19009	15026	17902	16433	10222	12059	12908	16767	12520	13261	13918	14335	11795	16489	21400	13268	10812	15795	17230	14535	11261	16095	13154	12692	12415	11516	12146
201032_at	BLCAP	bladder cancer associated protein	ENSG00000166619	0006915 // apoptosis // inferred from direct assay	chr20:36145819-36147755 (-) // 95.27 // q11.23	Hs.718404	2198	3051	3870	3959	7121	1783	8838	10350	2104	3327	8404	11201	2887	9003	3917	2334	3305	3024	1319	5099	2583	2052	5095	3994	10400	4938	7995	5682	4622	2540	1673	2876	2694	6159	5316	3326	3256	2983	2742	7162	11510	5536	2608
201033_x_at	RPLP0	ribosomal protein, large, P0	ENSG00000089157	0006412 // translation // traceable author statement /// 0006414 // translational elongation // not recorded /// 0006414 // translational elongation // inferred from electronic annotation /// 0042254 // ribosome biogenesis // inferred from electronic annotation /// 0044419 // interspecies interaction between organisms // inferred from electronic annotation	chr11:61404084-61405178 (+) // 87.69 // q12.3 /// chr2:38708916-38710012 (+) // 92.71 // p22.1 /// chr12:120634509-120638913 (-) // 95.17 // q24.31	Hs.546285	38859	29767	25272	37963	26029	35679	31294	30735	40684	29431	22668	25389	22392	18914	27688	45645	22768	38643	36637	31679	38954	39879	21189	29800	18912	21712	22754	30951	21758	33581	32968	38342	51570	32608	32133	34369	31809	24993	31453	27083	22541	21605	39286
201034_at	ADD3	adducin 3 (gamma)	ENSG00000148700	---	chr10:111894304-111895452 (+) // 35.83 // q25.2 /// chr4:108910911-108956327 (+) // 61.96 // q25	Hs.501012	5506	4338	4014	2036	2382	3221	4287	16132	9204	5805	2640	2813	6349	6602	3083	9960	12890	3471	5406	2009	2912	2743	342	1595	7979	4780	4692	2795	4878	4644	1299	3955	4469	8077	2330	8353	5883	3769	3222	3184	16980	6388	3891
201035_s_at	HADH	hydroxyacyl-Coenzyme A dehydrogenase	ENSG00000138796	0006629 // lipid metabolic process // inferred from electronic annotation /// 0006631 // fatty acid metabolic process // inferred from electronic annotation /// 0008152 // metabolic process // inferred from electronic annotation /// 0009725 // response to hormone stimulus // inferred from electronic annotation /// 0014823 // response to activity // inferred from electronic annotation /// 0032868 …	chr4:108911061-108955646 (+) // 97.27 // q25	Hs.438289	1699	1830	1530	2674	2339	2798	1698	2442	643	4028	3711	3291	1225	1973	1370	2110	2332	2100	1564	2230	935	1651	1442	4671	2250	1972	2291	1676	2733	1504	3141	1808	3272	1082	1544	2416	1915	662	1286	1679	4011	2505	1885
201036_s_at	HADH	hydroxyacyl-Coenzyme A dehydrogenase	ENSG00000138796	0006629 // lipid metabolic process // inferred from electronic annotation /// 0006631 // fatty acid metabolic process // inferred from electronic annotation /// 0008152 // metabolic process // inferred from electronic annotation /// 0009725 // response to hormone stimulus // inferred from electronic annotation /// 0014823 // response to activity // inferred from electronic annotation /// 0032868 …	chr4:108911001-108956323 (+) // 98.03 // q25	Hs.438289	2019	1992	2945	3697	5528	4475	2416	4373	1481	7067	7904	10358	1975	3288	4216	3024	4686	3230	1666	3787	1520	2268	3036	10553	3617	2787	5169	2736	4191	1518	5394	4342	4391	2053	1591	4336	2842	1926	3167	4375	8094	3972	2787
201037_at	PFKP	phosphofructokinase, platelet	ENSG00000067057	0005975 // carbohydrate metabolic process // inferred from electronic annotation /// 0006002 // fructose 6-phosphate metabolic process // inferred from electronic annotation /// 0006096 // glycolysis // non-traceable author statement /// 0006096 // glycolysis // inferred from electronic annotation /// 0006096 // glycolysis // inferred from direct assay /// 0009749 // response to glucose stimulus …	chr10:3109754-3178974 (+) // 99.88 // p15.2	Hs.26010	7648	3442	13294	114	3077	473	6383	1322	5783	7862	6981	3298	3931	4666	15357	5635	7820	10458	63	12679	10027	3715	11722	5916	7930	8107	3745	4052	7944	2110	4519	2574	3816	3816	2497	6860	6256	8528	12961	18120	6082	3338	5001
201038_s_at	ANP32A	acidic (leucine-rich) nuclear phosphoprotein 32 family, member A	---	0006350 // transcription // inferred from electronic annotation /// 0006913 // nucleocytoplasmic transport // inferred from direct assay /// 0006913 // nucleocytoplasmic transport // non-traceable author statement /// 0007242 // intracellular signaling cascade // traceable author statement /// 0045449 // regulation of transcription // inferred from electronic annotation	chr15:69070873-69113243 (-) // 95.91 // q23	Hs.458747	2261	1068	2194	2533	3415	4706	2265	2162	2877	7047	4183	5915	7456	2731	3366	2329	4340	2212	2654	4751	1214	2456	3409	5326	3697	2664	3711	2300	3356	3599	4160	2804	3621	2812	2966	3689	1753	1817	2817	3236	3360	3367	3278
201039_s_at	RAD23A	RAD23 homolog A (S. cerevisiae)	ENSG00000179262	0006281 // DNA repair // inferred from electronic annotation /// 0006289 // nucleotide-excision repair // traceable author statement /// 0006289 // nucleotide-excision repair // inferred from electronic annotation /// 0006974 // response to DNA damage stimulus // inferred from electronic annotation /// 0043161 // proteasomal ubiquitin-dependent protein catabolic process // inferred from electroni…	chr19:13056668-13064456 (+) // 93.5 // p13.13	Hs.643267	4409	2933	1906	1611	2271	1409	2462	2049	4854	2889	3860	2175	2578	4490	809	3773	2826	2405	3299	3267	2035	3390	1815	4568	3821	4232	2956	2049	2452	2351	2991	5440	3695	2645	2973	2827	3822	648	624	450	2108	2495	3130
201040_at	GNAI2	guanine nucleotide binding protein (G protein), alpha inhibiting activity polypeptide 2	ENSG00000114353	0000186 // activation of MAPKK activity // inferred from electronic annotation /// 0001973 // adenosine receptor signaling pathway // inferred from electronic annotation /// 0007165 // signal transduction // traceable author statement /// 0007165 // signal transduction // inferred from electronic annotation /// 0007186 // G-protein coupled receptor protein signaling pathway // inferred from elect…	chr3:50273654-50296287 (+) // 95.42 // p21.31	Hs.77269	3888	1617	2618	4084	1309	1134	2206	1316	1536	4196	1781	1925	2429	1570	856	1403	1736	1853	1236	1589	2589	653	1206	4588	2231	3898	664	1660	2886	655	949	314	2210	2099	1271	1151	1217	660	371	780	518	3183	2456
201041_s_at	DUSP1	dual specificity phosphatase 1	ENSG00000120129	0006470 // protein amino acid dephosphorylation // inferred from electronic annotation /// 0006950 // response to stress // inferred from electronic annotation /// 0006979 // response to oxidative stress // traceable author statement /// 0007049 // cell cycle // inferred from electronic annotation /// 0007242 // intracellular signaling cascade // inferred from electronic annotation /// 0009416 //…	chr5:172195101-172198203 (-) // 99.95 // q35.1	Hs.171695	786	2708	9583	2220	4510	1011	12133	1054	6622	464	13411	481	1759	1017	10884	1084	2578	2686	2924	7097	2058	789	2621	599	2506	2170	8062	1736	1249	1279	1004	839	473	1795	7327	1030	17299	6722	6195	2061	683	1076	680
201042_at	TGM2	transglutaminase 2 (C polypeptide, protein-glutamine-gamma-glutamyltransferase)	ENSG00000198959	0001974 // blood vessel remodeling // inferred from electronic annotation /// 0006917 // induction of apoptosis // inferred from electronic annotation /// 0018149 // peptide cross-linking // inferred from electronic annotation /// 0018153 // isopeptide cross-linking via N6-(L-isoglutamyl)-L-lysine // inferred from electronic annotation /// 0043123 // positive regulation of I-kappaB kinase/NF-kapp…	chr20:36756862-36790002 (-) // 84.84 // q11.23	Hs.517033	4333	12317	2337	92	318	70	5816	1103	4911	34	951	127	138	133	8487	64	473	3024	597	404	10668	1215	2704	19	6235	4138	7073	5020	2524	617	41	808	26	25	31	1796	4234	3392	901	5444	379	17440	471
201043_s_at	ANP32A	acidic (leucine-rich) nuclear phosphoprotein 32 family, member A	ENSG00000140350	0006350 // transcription // inferred from electronic annotation /// 0006913 // nucleocytoplasmic transport // inferred from direct assay /// 0006913 // nucleocytoplasmic transport // non-traceable author statement /// 0007242 // intracellular signaling cascade // traceable author statement /// 0045449 // regulation of transcription // inferred from electronic annotation	chr15:35529403-35530291 (+) // 79.89 // q14 /// chr15:69072392-69113231 (-) // 93.95 // q23 /// chr4:165118098-165118987 (-) // 69.41 // q32.3	Hs.458747	2230	1199	1937	2816	3188	4012	2101	2857	2772	5248	2935	2421	4394	1534	1022	3048	2189	1616	3902	3978	1311	5143	3721	6116	1736	2198	1768	2810	2223	2516	2224	3508	5535	3034	2201	3497	1735	205	371	402	2086	3158	3948
201044_x_at	DUSP1	dual specificity phosphatase 1	ENSG00000120129	0006470 // protein amino acid dephosphorylation // inferred from electronic annotation /// 0006950 // response to stress // inferred from electronic annotation /// 0006979 // response to oxidative stress // traceable author statement /// 0007049 // cell cycle // inferred from electronic annotation /// 0007242 // intracellular signaling cascade // inferred from electronic annotation /// 0009416 //…	chr5:172195098-172198237 (-) // 97.39 // q35.1	Hs.171695	30	152	474	39	190	35	390	39	271	32	491	11	23	25	26	50	25	30	129	297	111	90	35	61	27	27	165	42	13	36	25	79	74	124	169	33	437	39	33	20	23	48	34
201045_s_at	RAB6A	RAB6A, member RAS oncogene family	ENSG00000175582	0006810 // transport // inferred from electronic annotation /// 0007264 // small GTPase mediated signal transduction // inferred from electronic annotation /// 0015031 // protein transport // inferred from electronic annotation /// 0016192 // vesicle-mediated transport // inferred from electronic annotation /// 0018125 // peptidyl-cysteine methylation // inferred from direct assay	chr2:130737204-130740561 (+) // 92.24 // q21.1 /// chr11:73386685-73472179 (-) // 97.56 // q13.4 /// chr2:132118439-132121763 (-) // 92.06 // q21.1	Hs.503222	57	309	134	75	108	215	155	128	173	96	13	25	35	87	25	236	82	34	60	40	52	100	69	183	93	35	103	105	88	66	135	201	178	119	84	30	34	13	31	27	72	145	241
201046_s_at	RAD23A	RAD23 homolog A (S. cerevisiae)	ENSG00000179262	0006281 // DNA repair // inferred from electronic annotation /// 0006289 // nucleotide-excision repair // traceable author statement /// 0006289 // nucleotide-excision repair // inferred from electronic annotation /// 0006974 // response to DNA damage stimulus // inferred from electronic annotation /// 0043161 // proteasomal ubiquitin-dependent protein catabolic process // inferred from electroni…	chr19:13056727-13064455 (+) // 98.25 // p13.13	Hs.643267	6708	4059	3324	4026	4218	2930	4101	3941	4950	4576	5927	4157	4075	6164	4564	4953	4521	4565	3503	4745	3114	4844	4292	6025	5050	6051	4590	3904	4242	4416	4417	7711	4730	2973	5026	4048	5214	2784	3091	3536	3716	3617	3754
201047_x_at	RAB6A	RAB6A, member RAS oncogene family	ENSG00000175582	0006810 // transport // inferred from electronic annotation /// 0007264 // small GTPase mediated signal transduction // inferred from electronic annotation /// 0015031 // protein transport // inferred from electronic annotation /// 0016192 // vesicle-mediated transport // inferred from electronic annotation /// 0018125 // peptidyl-cysteine methylation // inferred from direct assay	chr2:130737282-130740313 (+) // 92.95 // q21.1 /// chr11:73386938-73472097 (-) // 98.96 // q13.4 /// chr2:132118689-132121685 (-) // 92.69 // q21.1	Hs.503222	4385	10063	4371	3920	5241	4793	4745	4208	6922	3562	3828	4528	4029	10761	7240	5928	4964	3244	3411	2902	3042	3114	8437	4369	8973	4792	7379	5887	9654	4968	5202	4589	3130	4239	5695	2580	4091	6614	5575	7150	6633	7471	7349
201048_x_at	RAB6A	RAB6A, member RAS oncogene family	ENSG00000175582	0006810 // transport // inferred from electronic annotation /// 0007264 // small GTPase mediated signal transduction // inferred from electronic annotation /// 0015031 // protein transport // inferred from electronic annotation /// 0016192 // vesicle-mediated transport // inferred from electronic annotation /// 0018125 // peptidyl-cysteine methylation // inferred from direct assay	chr2:130737619-130738349 (+) // 90.14 // q21.1 /// chr11:73388899-73471749 (-) // 99.46 // q13.4 /// chr2:132120632-132121362 (-) // 90.41 // q21.1	Hs.503222	370	1137	472	590	740	855	718	490	729	686	373	566	491	2330	51	883	444	224	636	470	387	469	672	580	1115	570	728	588	1078	717	930	711	659	605	883	326	325	83	69	104	718	942	1071
201049_s_at	RPS18	ribosomal protein S18	ENSG00000096150 /// ENSG00000223367 /// ENSG00000226225 /// ENSG00000231500 /// ENSG00000235650	0006412 // translation // inferred by curator /// 0006412 // translation // inferred from electronic annotation /// 0006414 // translational elongation // not recorded	chr14:91232838-91233371 (+) // 90.35 // q32.12 /// chr6:33239851-33244281 (+) // 98.36 // p21.32 /// chr6:149915174-149915717 (+) // 94.35 // q25.1 /// chr17:14608354-14608893 (-) // 94.54 // p12 /// chr3:101295294-101296276 (-) // 97.27 // q12.1	Hs.627414	37973	30101	26216	38412	26360	32928	31959	28070	37130	28789	22432	21505	23059	19958	28051	44643	22444	38984	38432	31181	39693	38903	19976	29691	18290	20302	20916	31806	21967	32448	27428	39476	49036	33960	31744	30837	31088	40963	24436	28633	23274	21421	38200
201050_at	PLD3	phospholipase D family, member 3	ENSG00000105223	0008152 // metabolic process // inferred from electronic annotation /// 0016042 // lipid catabolic process // inferred from electronic annotation	chr19:40865548-40884389 (+) // 98.69 // q13.12	Hs.257008	1238	2008	1060	3108	513	1096	1350	1057	1700	564	2893	883	3204	1650	154	1864	1262	1753	2773	543	1142	1534	777	468	1982	1726	1937	2886	1215	3059	973	1875	485	2670	1812	2469	5508	523	278	202	511	1091	1134
201051_at	ANP32A	acidic (leucine-rich) nuclear phosphoprotein 32 family, member A	ENSG00000140350	0006350 // transcription // inferred from electronic annotation /// 0006913 // nucleocytoplasmic transport // inferred from direct assay /// 0006913 // nucleocytoplasmic transport // non-traceable author statement /// 0007242 // intracellular signaling cascade // traceable author statement /// 0045449 // regulation of transcription // inferred from electronic annotation	chr15:69070873-69113243 (-) // 95.91 // q23	Hs.458747	8277	5504	7304	9780	9375	13886	7601	8061	12719	16691	11970	12285	15250	8669	5987	8131	10293	8065	11542	13461	6254	10955	9690	14923	9406	7270	6842	11084	10128	13364	13670	10007	13934	10367	9491	11847	9893	2042	7899	4477	9298	9764	11695
201052_s_at	PSMF1	proteasome (prosome, macropain) inhibitor subunit 1 (PI31)	ENSG00000125818	0006511 // ubiquitin-dependent protein catabolic process // non-traceable author statement /// 0031145 // anaphase-promoting complex-dependent proteasomal ubiquitin-dependent protein catabolic process // not recorded /// 0051436 // negative regulation of ubiquitin-protein ligase activity during mitotic cell cycle // not recorded /// 0051437 // positive regulation of ubiquitin-protein ligase activ…	chr20:1099269-1148171 (+) // 84.41 // p13	Hs.471917	2413	2074	2010	3492	3169	2446	2141	2624	3272	3862	1356	3580	3675	2588	2629	3034	3614	4514	2883	4805	2574	1980	3966	6226	3182	5611	2444	3860	1648	2863	2398	2999	1790	2179	4781	2414	2909	2078	1918	2237	5969	4399	6752
201053_s_at	PSMF1	proteasome (prosome, macropain) inhibitor subunit 1 (PI31)	ENSG00000125818	0006511 // ubiquitin-dependent protein catabolic process // non-traceable author statement /// 0031145 // anaphase-promoting complex-dependent proteasomal ubiquitin-dependent protein catabolic process // not recorded /// 0051436 // negative regulation of ubiquitin-protein ligase activity during mitotic cell cycle // not recorded /// 0051437 // positive regulation of ubiquitin-protein ligase activ…	chr20:1099303-1147955 (+) // 88.83 // p13	Hs.471917	1594	1012	884	1910	1991	2453	963	1376	2977	3429	841	4663	3142	1762	2330	1803	2696	2190	2483	3918	1662	1093	3494	3338	2296	3687	1770	1944	1291	1825	1981	2002	903	1258	3108	2084	2061	5323	3654	3654	5429	3463	3629
201054_at	HNRNPA0	heterogeneous nuclear ribonucleoprotein A0	ENSG00000177733	0000398 // nuclear mRNA splicing, via spliceosome // not recorded /// 0006397 // mRNA processing // traceable author statement	chr5:137086801-137090039 (-) // 89.87 // q31.2	Hs.96996	5155	5378	4333	11031	4167	11830	4708	7868	5613	9624	6915	7269	13370	12061	10345	6529	8721	5178	10266	10326	4668	6935	6751	11932	4951	4974	11918	4546	5273	5301	13973	8895	6838	10345	6633	8441	6684	7623	4941	11102	6291	9449	8193
201055_s_at	HNRNPA0	heterogeneous nuclear ribonucleoprotein A0	ENSG00000177733	0000398 // nuclear mRNA splicing, via spliceosome // not recorded /// 0006397 // mRNA processing // traceable author statement	chr5:137088305-137090019 (-) // 86.35 // q31.2	Hs.96996	1959	3051	1747	2948	823	2647	1668	2209	1535	1830	1626	1175	2636	826	960	5243	1488	1514	2531	2211	1335	2445	1849	5457	1299	1321	1826	2263	1010	1550	3392	1571	2552	1438	2086	1764	2183	608	957	586	1508	2508	2711
[truncated: 21,694 more rows]
[truncated: 2 more columns]
