# Supplementary material for: Identifying Resistance Mechanisms against Five Tyrosine Kinase Inhibitors Targeting the ERBB/RAS Pathway in 45 Cancer Cell Lines
Source: PLoS One. 2013 Mar 29;8(3):e59503. doi: 10.1371/journal.pone.0059503 (PMC3612034; doi:10.1371/journal.pone.0059503)
Supplement: Table S2 — List of the genes selected for qRT-PCR validation. (XLSX) [file pone.0059503.s002.xlsx]

## Sheet: Munka2
Gene Symbol	Taqman ID	Affymetrix ID	Gene Title
Genes associated with erlotinib resistance
B3GNT3	Hs00429537_m1	204856_at	UDP-GlcNAc:betaGal beta-1,3-N-acetylglucosaminyltransferase 3
CAST	Hs00156280_m1	208908_s_at	calpastatin
CDC20	Hs00415851_g1	202869_at	cell division cycle 20 homolog (S. cerevisiae)
CLMN	Hs00226865_m1	221042_s_at	calmin (calponin-like, transmembrane)
DGCR2	Hs00192970_m1	202099_s_at	DiGeorge syndrome critical region gene 2
ERBB3	Hs00176538_m1	202454_s_at	v-erb-b2 erythroblastic leukemia viral oncogene homolog 3 (avian)
FXYD5	Hs00204319_m1	218084_x_at	FXYD domain containing ion transport regulator 5
ITGB4	Hs00236216_m1	204990_s_at	integrin, beta 4
LGALS3	Hs00173587_m1	208949_s_at	lectin, galactoside-binding, soluble, 3
NEAT1	Hs01008264_s1	214657_s_at	nuclear paraspeckle assembly transcript 1 (non-protein coding)
PRSS22	Hs00223188_m1	205847_at	protease, serine, 22
PTK6	Hs00178742_m1	206482_at	PTK6 protein tyrosine kinase 6
RHOF	Hs00368034_m1	219045_at	ras homolog gene family, member F (in filopodia)
S100A10	Hs00741221_m1	200872_at	S100 calcium binding protein A10
SECTM1	Hs00171088_m1	213716_s_at	secreted and transmembrane 1
SLC16A5	Hs00757466_s1	206600_s_at	solute carrier family 16, member 5 (monocarboxylic acid transporter 6)
STK3	Hs00169491_m1	204068_at	serine/threonine kinase 3 (STE20 homolog, yeast)
TFAP2C	Hs00231476_m1	205286_at	transcription factor AP-2 gamma (activating enhancer binding protein 2 gamma)
Genes associated with gefitnib resistance
ADA	Hs01110945_m1	216705_s_at	adenosine deaminase
ASTN2	Hs00380662_m1	209693_at	astrotactin 2
COL5A1	Hs00609088_m1	212489_at	collagen, type V, alpha 1
SLC2A6	Hs01115485_m1	220091_at	solute carrier family 2 (facilitated glucose transporter), member 6
TUSC3	Hs00954406_m1	213423_x_at	tumor suppressor candidate 3
Genes associated with lapatinib resistance
FLNB	Hs00181698_m1	208613_s_at	filamin B, beta
FURIN	Hs00965485_g1	201945_at	furin (paired basic amino acid cleaving enzyme)
GJB3	Hs02378125_s1	205490_x_at	gap junction protein, beta 3, 31kDa
GPRC5A	Hs00173681_m1	203108_at	G protein-coupled receptor, family C, group 5, member A
ME1	Hs00159110_m1	204059_s_at	malic enzyme 1, NADP(+)-dependent, cytosolic
TMOD3	Hs00205710_m1	220800_s_at	tropomodulin 3 (ubiquitous)
Genes associated with sorafenib resistance
FAT4	Hs01570491_m1	219427_at	FAT tumor suppressor homolog 4 (Drosophila)
GNG11	Hs00914578_m1	204115_at	guanine nucleotide binding protein (G protein), gamma 11
RAB7L1	Hs01026316_m1	218700_s_at	RAB7, member RAS oncogene family-like 1
Genes associated with sunitnib resistance
CD9	Hs00233521_m1	201005_at	CD9 molecule
EPCAM	Hs00158980_m1	201839_s_at	epithelial cell adhesion molecule
KRT18	Hs01941416_g1	201596_x_at	keratin 18
KRT8	Hs01630795_s1	209008_x_at	keratin 8
LGALS8	Hs00374634_m1	208934_s_at	lectin, galactoside-binding, soluble, 8
SIGIRR	Hs00222347_m1	52940_at	single immunoglobulin and toll-interleukin 1 receptor (TIR) domain
LSR	Hs00210880_m1	208190_s_at	lipolysis stimulated lipoprotein receptor
PPL	Hs00160312_m1	203407_at	periplakin
RAB17	Hs00940833_m1	218931_at	RAB17, member RAS oncogene family
RHOD	Hs00205854_m1	209885_at	ras homolog gene family, member D
SAT1	Hs00161511_m1	203455_s_at	spermidine/spermine N1-acetyltransferase 1
ZFP36	Hs00185658_m1	201531_at	zinc finger protein 36, C3H type, homolog (mouse)
Genes associated with resistance against multiple agents
AGR2	Hs00180702_m1	209173_at	anterior gradient homolog 2 (Xenopus laevis)
ANXA3	Hs00971411_m1	209369_at	annexin A3
AREG	Hs00950669_m1	215564_at	Amphiregulin
CDH1	Hs01023894_m1	201130_s_at	cadherin 1, type 1, E-cadherin (epithelial)
CLDN7	Hs00600772_m1	202790_at	claudin 7
COL3A1	Hs00943809_m1	215076_s_at	collagen, type III, alpha 1
COL3A1	lsd. fent	201852_x_at	collagen, type III, alpha 1
EPB41L3	Hs00202360_m1	206710_s_at	erythrocyte membrane protein band 4.1-like 3
FOXG1	Hs01850784_s1	206018_at	forkhead box G1
FXYD3	Hs00254211_m1	202488_s_at	FXYD domain containing ion transport regulator 3
GJA1	Hs00748445_s1	201667_at	gap junction protein, alpha 1, 43kDa
KRT19	Hs00761767_s1	201650_at	keratin 19
LHX2	Hs00180351_m1	211219_s_at	LIM homeobox 2
MME	Hs00153510_m1	203434_s_at	membrane metallo-endopeptidase
MPZL2	Hs00170684_m1	203780_at	myelin protein zero-like 2
NEFH	Hs00606024_m1	33767_at	neurofilament, heavy polypeptide
RAB25	Hs00220628_m1	218186_at	RAB25, member RAS oncogene family
S100P	Hs00195584_m1	204351_at	S100 calcium binding protein P
TACSTD2	Hs00242741_s1	202286_s_at	tumor-associated calcium signal transducer 2
Literature-based candidate genes - gefitinib and erlotinib
EGFR	Hs01076078_m1	201983_s_at	epidermal growth factor receptor
HGF	Hs00300159_m1	210755_at	hepatocyte growth factor (hepapoietin A; scatter factor)
IGF1R	Hs00609566_m1	208441_at	insulin-like growth factor 1 receptor
KRAS	Hs01025520_m1	204010_s_at	v-Ki-ras2 Kirsten rat sarcoma viral oncogene homolog
MET	Hs01565584_m1	211599_x_at	met proto-oncogene (hepatocyte growth factor receptor)
PTEN	Hs02621230_s1	217492_s_at	phosphatase and tensin homolog
VEGFA	Hs00900055_m1	212171_x_at	vascular endothelial growth factor A
Literature-based candidate genes - lapatinib
AXL	Hs01064444_m1	202685_s_at	AXL receptor tyrosine kinase
ESR1	Hs00174860_m1	205225_at	estrogen receptor 1
HEPH	Hs01001580_m1	203903_s_at	hephaestin
MCL1	Hs03043899_m1	200797_s_at	myeloid cell leukemia sequence 1 (BCL2-related)
PIK3CA	Hs00907966_m1	204369_at	phosphoinositide-3-kinase, catalytic, alpha polypeptide
TGFA	Hs00608187_m1	205016_at	transforming growth factor, alpha
Literature-based candidate genes - sorafenib
BCR	Hs01053790_m1	217223_s_at	breakpoint cluster region
Literature-based candidate genes - sunitinib
ANGPT1	Hs00375822_m1	205608_s_at	angiopoietin 1
FGF1	Hs00266645_m1	205117_at	fibroblast growth factor 1 (acidic)
EFNA1	Hs00358886_m1	202023_at	ephrin-A1
EFNA2	Hs01023290_m1	208256_at	ephrin-A2
FGF1	Hs00265254_m1	205117_at	fibroblast growth factor 1 (acidic)
IFNG	Hs00989291_m1	210354_at	interferon, gamma
IL8	Hs00174103_m1	202858_at	interleukin 8
PDGFA	Hs00964426_m1	205463_s_at	platelet-derived growth factor alpha polypeptide
PIGF	Hs01119262_m1	205077_s_at	phosphatidylinositol glycan anchor biosynthesis, class F
TP53	Hs01034249_m1	201746_at	tumor protein p53
Literature-based candidate genes - chemoresistance genes
ABCB1	Hs00184500_m1	209993_at	ATP-binding cassette, sub-family B (MDR/TAP), member 1
MKI67	Hs01032443_m1	212021_s_at	antigen identified by monoclonal antibody Ki-67
Literature-based candidate genes - RAS pathway
COX2	Hs00153133_m1	204748_at	cyclooxygenase 2
MTOR	Hs00234508_m1	202288_at	mechanistic target of rapamycin (serine/threonine kinase)
PKB/Akt	Hs00178289_m1	207163_s_a	v-akt murine thymoma viral oncogene homolog 1
PTEN	Hs02621230_s1	204053_x_at	phosphatase and tensin homolog
RALGDS	Hs00325141_m1	209050_s_at	ral guanine nucleotide dissociation stimulator
TIAM1	Hs00180075_m1	213135_at	T-cell lymphoma invasion and metastasis 1
