# Supplementary material for: Identifying Resistance Mechanisms against Five Tyrosine Kinase Inhibitors Targeting the ERBB/RAS Pathway in 45 Cancer Cell Lines
Source: PLoS One. 2013 Mar 29;8(3):e59503. doi: 10.1371/journal.pone.0059503 (PMC3612034; doi:10.1371/journal.pone.0059503)
Supplement: Table S3 — Significant genes for each agent. (XLSX) [file pone.0059503.s003.xlsx]

## Sheet: Munka1
ERLOTINIB									GEFITINIB									LAPATINIB									SORAFENIB									SUNITINIB
in resistant cell lines lower expression									in resistant cell lines higher expression									in resistant cell lines lower expression									in resistant cell lines lower expression									in resistant cell lines lower expression
Negative genes (217)									Positive genes (27)									Negative genes (72)									Negative genes (5)									Negative genes (222)
Row	Gene ID	Gene Name	Score(d)	Numerator(r)	Denominator(s+s0)	Fold Change	q-value(%)		Row	Gene ID	Gene Name	Score(d)	Numerator(r)	Denominator(s+s0)	Fold Change	q-value(%)		Row	Gene ID	Gene Name	Score(d)	Numerator(r)	Denominator(s+s0)	Fold Change	q-value(%)		Row	Gene ID	Gene Name	Score(d)	Numerator(r)	Denominator(s+s0)	Fold Change	q-value(%)		Row	Gene ID	Gene Name	Score(d)	Numerator(r)	Denominator(s+s0)	Fold Change	q-value(%)
4652	205847_at	PRSS22	-4.55868	-562.812	123.459	0.422756	6.42554		10496	216705_s_at	ADA	3.38698	473.313	139.745	2.30334	32.0113		3315	204059_s_at	ME1	-4.25478	-3299.25	775.422	0.37526	14.1613		5068	206683_at	ZNF165	-4.08579	-459.712	112.515	0.138248	13.0453		6026	208934_s_at	LGALS8	-4.88859	-1710.93	349.984	0.307957	0
387	200872_at	S100A10	-4.40239	-12392.6	2814.97	0.468566	6.42554		12697	220091_at	SLC2A6	3.18327	321.349	100.949	2.21546	32.0113		10120	215243_s_at	GJB3	-3.85186	-349.75	90.8004	0.384582	14.1613		11875	218931_at	RAB17	-4.05699	-821.452	202.478	0.332195	13.0453		6028	208936_x_at	LGALS8	-4.75464	-1118.29	235.199	0.354285	0
9367	213716_s_at	SECTM1	-4.27153	-1116.01	261.268	0.197156	6.42554		6695	209693_at	ASTN2	3.15725	212.169	67.2006	2.16429	32.0113		1411	201945_at	FURIN	-3.62574	-371.5	102.462	0.493524	14.1613		1308	201839_s_at	EPCAM	-3.78497	-11601.1	3065.06	0.196229	13.0453		6025	208933_s_at	LGALS8	-4.66286	-1426.14	305.852	0.274069	0
11084	218084_x_at	FXYD5	-4.23195	-5534.71	1307.84	0.394681	6.42554		9156	213423_x_at	TUSC3	3.05919	3653.04	1194.12	2.25418	32.0113		5714	208613_s_at	FLNB	-3.51116	-1284.5	365.833	0.398554	14.1613		12493	219723_x_at	AGPAT3	-3.77622	-327.067	86.6122	0.441571	13.0453		11875	218931_at	RAB17	-4.58006	-864.5	188.753	0.413643	0
3323	204068_at	STK3	-4.04277	-1341.53	331.835	0.452848	6.42554		2677	203325_s_at	COL5A1	2.97291	1482.71	498.739	5.66712	42.6818		2477	203108_at	GPRC5A	-3.38601	-3675.5	1085.5	0.224179	14.1613		11907	218966_at	MYO5C	-3.67236	-2011.45	547.727	0.230236	18.2635		515	201005_at	CD9	-4.5385	-11177.4	2462.8	0.324463	0
4270	205286_at	TFAP2C	-3.98727	-3196.53	801.684	0.282459	6.42554		7265	210674_s_at	PCDHA1 /// PCDHA10 /// PCDHA11 /// PCDHA12 /// PCDHA13 /// PCDHA2 /// PCDHA3 /// PCDHA4 /// PCDHA5 /// PCDHA6 /// PCDHA7 /// PCDHA8 /// PCDHA9 /// PCDHAC1 /// PCDHAC2	2.94765	414.292	140.55	2.55569	42.6818		12927	220800_s_at	TMOD3	-3.35056	-532.5	158.929	0.461509	14.1613											1082	201596_x_at	KRT18	-4.33608	-17176.6	3961.31	0.404076	0
1555	202099_s_at	DGCR2	-3.93622	-314.644	79.9357	0.450661	6.42554		4818	206140_at	LHX2	2.88444	790.333	273.999	4.18683	42.6818		3314	204058_at	ME1	-3.31357	-1873.75	565.477	0.319564	14.1613		in resistant cell lines higher expression									5592	208190_s_at	LSR	-4.30226	-2635.64	612.618	0.396128	0
3951	204856_at	B3GNT3	-3.91645	-764.486	195.199	0.276688	6.42554		13513	221973_at	---	2.78877	401.354	143.918	2.53278	42.6818		11084	218084_x_at	FXYD5	-3.29333	-4597.38	1395.96	0.407793	14.1613		Positive genes (37)									4045	204990_s_at	ITGB4	-4.10353	-2843.57	692.958	0.2088	0
1735	202286_s_at	TACSTD2	-3.70953	-13487.4	3635.86	0.122958	6.42554		4668	205876_at	LIFR	2.77544	227.918	82.1195	2.92149	42.6818		3323	204068_at	STK3	-3.25582	-1041.06	319.755	0.488107	14.1613		Row	Gene ID	Gene Name	Score(d)	Numerator(r)	Denominator(s+s0)	Fold Change	q-value(%)		6097	209008_x_at	KRT8	-4.08626	-11641.1	2848.83	0.303273	0
2265	202869_at	CDC20	-3.64631	-1008.9	276.692	0.25164	6.42554		6306	209228_x_at	TUSC3	2.71079	2546.01	939.211	2.20295	42.6818		4424	205490_x_at	GJB3	-3.22131	-599.375	186.066	0.21057	14.1613		3361	204115_at	GNG11	4.56218	4310.31	944.791	4.17707	0		6027	208935_s_at	LGALS8	-4.08199	-432.5	105.953	0.391641	0
4045	204990_s_at	ITGB4	-3.63382	-2850.6	784.463	0.240215	6.42554		7513	211219_s_at	LHX2	2.68207	283.364	105.651	2.54196	42.6818		4721	205977_s_at	EPHA1	-3.20938	-584.625	182.162	0.399615	14.1613		9156	213423_x_at	TUSC3	4.55835	4433.49	972.608	2.51345	0		1308	201839_s_at	EPCAM	-4.06521	-11122.6	2736.04	0.352979	0
11974	219045_at	RHOF	-3.59749	-1518.49	422.097	0.378843	6.42554		4255	205265_s_at	SPEG	2.67329	308.359	115.348	3.02458	42.6818		11649	218677_at	S100A14	-3.18304	-3309.38	1039.69	0.191677	14.1613		6305	209227_at	TUSC3	4.34484	372.221	85.6696	2.18108	0		387	200872_at	S100A10	-3.95908	-11384.1	2875.45	0.466099	0
6041	208949_s_at	LGALS3	-3.5952	-10011	2784.56	0.351022	6.42554		9041	213280_at	GARNL4	2.66814	722.313	270.718	2.1499	42.6818		8156	212268_at	SERPINB1	-3.13312	-2381.81	760.206	0.285318	14.1613		11670	218700_s_at	RAB7L1	4.08372	583.375	142.854	2.37588	11.4147		9531	213988_s_at	SAT1	-3.94095	-2249.14	570.71	0.313359	0
5031	206599_at	SLC16A5	-3.57956	-604.5	168.876	0.306766	6.42554		7358	210880_s_at	EFS	2.65756	275.585	103.698	7.78523	42.6818		9367	213716_s_at	SECTM1	-3.10817	-795.938	256.079	0.192915	14.1613		12279	219427_at	FAT4	4.04542	505.75	125.018	5.07863	11.4147		1888	202454_s_at	ERBB3	-3.93609	-3095.21	786.368	0.261046	0
6000	208908_s_at	CAST	-3.51201	-2476.82	705.244	0.428036	6.42554		11033	218029_at	FAM65A	2.64637	653.713	247.022	2.58995	42.6818		7802	211823_s_at	PXN	-3.0857	-322.125	104.393	0.433626	14.1613		810	201312_s_at	SH3BGRL	3.92133	4482.97	1143.23	2.80173	11.4147		13979	52940_at	LOC100294402 /// SIGIRR	-3.92135	-1108.07	282.574	0.452089	0
4969	206482_at	PTK6	-3.48323	-689.909	198.066	0.216766	6.42554		771	201272_at	AKR1B1	2.62764	7267.31	2765.71	2.46291	42.6818		637	201131_s_at	CDH1	-3.08437	-7066.25	2290.99	0.22648	14.1613		303	200785_s_at	LRP1	3.79611	482.952	127.223	2.14464	11.4147		13696	31846_at	RHOD	-3.80165	-2876.29	756.589	0.498662	0
8320	212444_at	---	-3.44655	-3228.38	936.698	0.317324	6.42554		6288	209209_s_at	FERMT2	2.54705	1230.92	483.274	3.08251	42.6818		5582	208161_s_at	ABCC3	-3.08095	-1254.75	407.261	0.270839	14.1613		6306	209228_x_at	TUSC3	3.7464	2786.18	743.696	2.27241	11.4147		2797	203455_s_at	SAT1	-3.77503	-5169.86	1369.49	0.448943	0
1888	202454_s_at	ERBB3	-3.44185	-2592.62	753.264	0.2942	6.42554		11304	218312_s_at	ZSCAN18	2.53412	1594.67	629.277	2.98095	42.6818		2742	203397_s_at	GALNT3	-3.07484	-1892.5	615.479	0.228515	14.1613		11669	218699_at	RAB7L1	3.72632	1314.39	352.733	2.33545	11.4147		2751	203407_at	PPL	-3.76374	-2262.07	601.017	0.287504	0
4044	204989_s_at	ITGB4	-3.4337	-1683.33	490.237	0.207129	6.42554		11830	218880_at	FOSL2	2.53176	692.097	273.366	2.03955	42.6818		4687	205904_at	MICA	-3.06977	-740.375	241.182	0.417343	14.1613		4976	206501_x_at	ETV1	3.67459	533.529	145.194	2.22977	11.4147		1133	201650_at	KRT19	-3.72259	-10441	2804.77	0.306674	0
9439	213839_at	CLMN	-3.40026	-528.481	155.423	0.361145	6.42554		9012	213238_at	ATP10D	2.51918	693.221	275.177	2.3841	42.6818		2382	203005_at	LTBR	-3.05494	-905.438	296.385	0.471567	14.1613		3339	204086_at	PRAME	3.63739	3229.97	887.991	3.25532	11.4147		1018	201531_at	ZFP36	-3.72252	-895.786	240.64	0.351618	0
9852	214657_s_at	NEAT1	-3.37288	-518.582	153.75	0.411885	6.42554		3199	203919_at	TCEA2	2.51287	641.554	255.307	2.50654	42.6818		1555	202099_s_at	DGCR2	-3.00633	-248.125	82.5343	0.469038	14.1613		2337	202950_at	CRYZ	3.63705	2727.81	750.006	2.28205	11.4147		7224	210592_s_at	SAT1	-3.67592	-5542.07	1507.67	0.408783	0
7282	210715_s_at	SPINT2	-3.36716	-7145.4	2122.09	0.420461	6.42554		6589	209561_at	THBS3	2.49828	542.328	217.081	2.354	42.6818		6026	208934_s_at	LGALS8	-2.94471	-1097.5	372.702	0.494006	14.1613		5175	206953_s_at	LPHN2	3.59773	3093.58	859.869	6.27983	11.4147		11974	219045_at	RHOF	-3.629	-1350.5	372.142	0.386375	0
3243	203973_s_at	CEBPD	-3.34825	-5087.5	1519.45	0.364618	6.42554		3592	204400_at	EFS	2.48752	750.267	301.613	26.8713	42.6818		1735	202286_s_at	TACSTD2	-2.91098	-8908.5	3060.31	0.115161	14.1613		12657	220014_at	PRR16	3.55418	972.125	273.516	10.3474	11.4147		10465	216568_x_at	---	-3.61583	-440.857	121.924	0.285152	0
1018	201531_at	ZFP36	-3.33565	-834.803	250.267	0.394902	6.42554		9915	214746_s_at	ZNF467	2.48413	566.303	227.968	2.26908	42.6818		6213	209129_at	TRIP6	-2.89515	-2312.75	798.835	0.470433	14.1613		13472	221911_at	ETV1	3.48015	1731.31	497.48	5.14494	13.0453		12255	219395_at	ESRP2	-3.57787	-1449.29	405.07	0.328768	0
8399	212531_at	LCN2	-3.3247	-3541.33	1065.16	0.11924	6.42554		8360	212489_at	COL5A1	2.47162	1369.56	554.114	4.84375	42.6818		13255	221610_s_at	STAP2	-2.8785	-936.5	325.343	0.344216	14.5441		12251	219390_at	FKBP14	3.47262	559.577	161.14	2.00657	13.0453		4424	205490_x_at	GJB3	-3.53668	-836.214	236.44	0.22894	0
3198	203918_at	PCDH1	-3.30824	-548.678	165.852	0.336236	6.42554		7253	210650_s_at	PCLO	2.46258	130.728	53.0859	2.28747	42.6818		11810	218856_at	TNFRSF21	-2.85985	-2392	836.407	0.447328	14.5441		10009	214930_at	SLITRK5	3.45295	572.962	165.934	5.75335	13.0453		11868	218921_at	SIGIRR	-3.53335	-465.429	131.724	0.415396	0
12560	219850_s_at	EHF	-3.30612	-510.947	154.546	0.104206	6.42554		1226	201746_at	TP53	2.45837	2419.69	984.267	2.51107	42.6818		8095	212203_x_at	IFITM3	-2.85566	-6695.12	2344.51	0.493477	14.5441		3272	204011_at	SPRY2	3.36853	4375.92	1299.06	3.50615	13.0453		271	200752_s_at	CAPN1	-3.52883	-1842.29	522.067	0.423127	0
2797	203455_s_at	SAT1	-3.26921	-5184.77	1585.94	0.48946	6.42554											1467	202005_at	ST14	-2.84877	-1693.19	594.358	0.269193	14.5441		9160	213428_s_at	COL6A1	3.34632	4338.77	1296.58	3.76314	13.0453		11907	218966_at	MYO5C	-3.51741	-2211.29	628.669	0.371475	0
4424	205490_x_at	GJB3	-3.2564	-960.279	294.89	0.246931	6.42554											11804	218849_s_at	PPP1R13L	-2.84746	-1090.88	383.105	0.408118	14.5441		3648	204462_s_at	SLC16A2	3.32915	412.298	123.845	2.15465	18.2635		2227	202826_at	MMP14	-3.50967	-2910.79	829.363	0.274196	0
7551	211327_x_at	HFE	-3.24573	-320.851	98.8533	0.488715	6.42554											1726	202275_at	G6PD	-2.83018	-3791.38	1339.62	0.361956	14.5441		5604	208241_at	NRG1	3.29012	330.673	100.505	2.62831	18.2635		13751	35148_at	TJP3	-3.5075	-487.857	139.09	0.316795	0
11712	218744_s_at	PACSIN3	-3.22686	-358.005	110.945	0.366018	6.42554											631	201125_s_at	ITGB5	-2.82464	-2686.38	951.051	0.436191	14.5441		9409	213790_at	ADAM12	3.26027	797.5	244.611	17.2755	18.2635		6041	208949_s_at	LGALS3	-3.49007	-10365.3	2969.94	0.354096	0
3293	204034_at	ETHE1	-3.21845	-2307.95	717.099	0.489774	6.42554											4114	205073_at	CYP2J2	-2.81878	-126.812	44.9884	0.451028	14.5441		4910	206335_at	GALNS	3.25605	898.673	276.001	2.20777	18.2635		6427	209369_at	ANXA3	-3.48936	-5043.86	1445.5	0.261561	0
5957	208862_s_at	CTNND1	-3.21083	-2421.42	754.142	0.489681	6.42554											6041	208949_s_at	LGALS3	-2.81352	-7712.19	2741.12	0.372964	14.5441		809	201311_s_at	SH3BGRL	3.2248	1288.52	399.566	2.5614	18.2635		9147	213412_at	TJP3	-3.4847	-355.143	101.915	0.229267	0
11649	218677_at	S100A14	-3.20284	-4292.5	1340.22	0.217937	6.42554											3254	203986_at	STBD1	-2.79451	-311.438	111.446	0.437775	14.5441		9346	213689_x_at	FAM69A	3.22339	650.827	201.908	2.09213	18.2635		7288	210732_s_at	LGALS8	-3.48289	-886.786	254.612	0.33188	0
7819	211905_s_at	ITGB4	-3.14186	-466.394	148.445	0.341036	6.42554											1018	201531_at	ZFP36	-2.78592	-693.562	248.952	0.377063	14.5441		3445	204214_s_at	RAB32	3.18163	1697.93	533.668	2.03049	18.2635		12757	220230_s_at	CYB5R2	-3.47708	-587.143	168.861	0.319029	0
9262	213568_at	OSR2	-3.12826	-908.144	290.303	0.278546	6.42554											8320	212444_at	---	-2.781	-2269.88	816.208	0.295699	14.5441		3123	203823_at	RGS3	3.16934	1466.2	462.621	2.66818	18.2635		4044	204989_s_at	ITGB4	-3.47257	-1513.93	435.968	0.208078	0
2742	203397_s_at	GALNT3	-3.12753	-2333.2	746.021	0.252197	6.42554											3198	203918_at	PCDH1	-2.76638	-290.438	104.988	0.421655	14.5441		12666	220032_at	C7orf58	3.1656	370.24	116.957	2.22037	18.2635		6834	209872_s_at	PKP3	-3.47244	-449.929	129.571	0.432625	0
6430	209373_at	MALL	-3.12267	-2904.84	930.243	0.248126	6.42554											1912	202481_at	DHRS3	-2.75175	-1226.06	445.557	0.334024	16.5215		3785	204639_at	ADA	3.13978	771.769	245.803	2.01384	18.2635		9367	213716_s_at	SECTM1	-3.46688	-958.214	276.391	0.242219	0
7554	211330_s_at	HFE	-3.11637	-446.409	143.247	0.413273	6.42554											636	201130_s_at	CDH1	-2.73654	-1235.75	451.574	0.154392	16.5215		10564	217061_s_at	ETV1	3.10819	402.433	129.475	2.61171	20.6551		3115	203815_at	GSTT1	-3.43997	-840.429	244.312	0.321532	0
1133	201650_at	KRT19	-3.10933	-9292.73	2988.66	0.340077	6.42554											524	201015_s_at	JUP	-2.72938	-3098.06	1135.08	0.440783	16.5215		12283	219432_at	EVC	3.07977	415.442	134.894	4.57192	20.6551		4722	205980_s_at	ARHGAP8 /// LOC553158	-3.42126	-1205	352.21	0.35931	0
2477	203108_at	GPRC5A	-3.09928	-4527.95	1460.97	0.305004	6.42554											4037	204981_at	SLC22A18	-2.71609	-876.125	322.568	0.420145	16.5215		7659	211571_s_at	VCAN	3.06128	1449.35	473.444	13.0624	20.6551		6860	209904_at	TNNC1	-3.4043	-1835.64	539.213	0.0309212	0
515	201005_at	CD9	-3.08609	-8287.37	2685.39	0.443364	6.42554											4007	204944_at	PTPRG	-2.69645	-371.5	137.774	0.456623	16.5215		10390	216272_x_at	SYDE1	3.0537	621.971	203.678	2.21206	20.6551		1735	202286_s_at	TACSTD2	-3.38846	-11651.6	3438.62	0.105337	0
3593	204401_at	KCNN4	-3.08205	-1425.95	462.662	0.283942	6.42554											9147	213412_at	TJP3	-2.68893	-271.812	101.086	0.27335	16.5215		11603	218629_at	SMO	3.05284	370.337	121.309	2.67924	20.6551		10120	215243_s_at	GJB3	-3.36587	-393.929	117.036	0.433255	1.04108
9147	213412_at	TJP3	-3.07497	-326.712	106.249	0.285816	6.42554											1755	202308_at	SREBF1	-2.65968	-1093.38	411.093	0.489554	17.1744		2926	203603_s_at	ZEB2	3.04584	889.962	292.19	10.6172	20.6551		6845	209885_at	RHOD	-3.35507	-1953.71	582.316	0.279148	1.04108
8156	212268_at	SERPINB1	-3.07211	-2597.91	845.642	0.319714	6.42554											419	200904_at	HLA-E	-2.63659	-426.438	161.738	0.480152	17.1744		10222	215646_s_at	VCAN	3.04208	1852.47	608.948	12.0165	20.6551		5060	206665_s_at	BCL2L1	-3.33152	-728.571	218.691	0.407631	1.94636
9531	213988_s_at	SAT1	-3.04975	-2117.78	694.412	0.387365	6.42554											2751	203407_at	PPL	-2.62661	-1523.5	580.024	0.345048	17.1744		13803	37408_at	MRC2	3.03506	1139.87	375.566	2.40311	20.6551		13797	37117_at	ARHGAP8 /// LOC553158	-3.32938	-1676.5	503.547	0.31673	1.94636
2542	203180_at	ALDH1A3	-3.04909	-4115.98	1349.9	0.137932	6.42554											11601	218627_at	DRAM1	-2.62505	-757.312	288.495	0.451297	17.1744											11649	218677_at	S100A14	-3.29592	-3779.43	1146.7	0.239158	1.94636
10544	216971_s_at	PLEC1	-3.04566	-938.75	308.225	0.426542	6.42554											8642	212797_at	SORT1	-2.60978	-337.375	129.273	0.440506	17.1744											7282	210715_s_at	SPINT2	-3.28785	-6818.71	2073.91	0.386944	1.94636
637	201131_s_at	CDH1	-3.03875	-7690.5	2530.81	0.282624	6.42554											6653	209641_s_at	ABCC3	-2.59797	-384.438	147.976	0.299989	18.9725											7819	211905_s_at	ITGB4	-3.25929	-402.857	123.603	0.364865	1.94636
9906	214734_at	EXPH5	-3.03469	-934.534	307.95	0.36977	6.42554											9768	214446_at	ELL2	-2.58955	-283.062	109.309	0.317099	18.9725											3198	203918_at	PCDH1	-3.23077	-465.357	144.039	0.361838	1.94636
5657	208407_s_at	CTNND1	-3.03218	-1255.9	414.19	0.49713	6.42554											12616	219946_x_at	MYH14	-2.57628	-760.25	295.096	0.43103	18.9725											12927	220800_s_at	TMOD3	-3.22	-625.786	194.344	0.432688	1.94636
13542	222025_s_at	OPLAH	-3.0157	-308.577	102.323	0.445082	6.42554											4599	205759_s_at	SULT2B1	-2.57625	-615.438	238.889	0.228654	18.9725											10051	215037_s_at	BCL2L1	-3.21997	-805	250.003	0.477273	1.94636
5714	208613_s_at	FLNB	-3.01411	-2126.67	705.57	0.359289	6.42554											9266	213572_s_at	SERPINB1	-2.55449	-2129.44	833.606	0.288364	18.9725											2477	203108_at	GPRC5A	-3.20996	-3629.14	1130.59	0.286445	1.94636
2613	203256_at	CDH3	-3.01375	-4002.44	1328.06	0.172708	6.42554											3090	203786_s_at	TPD52L1	-2.54822	-3750.19	1471.69	0.431402	18.9725											3023	203713_s_at	LLGL2	-3.18447	-953.857	299.534	0.456536	1.94636
12927	220800_s_at	TMOD3	-3.01213	-730.572	242.543	0.41196	6.42554											1888	202454_s_at	ERBB3	-2.54137	-1952	768.089	0.367581	18.9725											10754	217744_s_at	PERP	-3.16092	-6972.79	2205.94	0.392784	3.14149
5032	206600_s_at	SLC16A5	-3.001	-752.803	250.851	0.381232	6.42554											1952	202525_at	PRSS8	-2.50127	-1677.75	670.759	0.299259	18.9725											12348	219513_s_at	SH2D3A	-3.14994	-285.929	90.7726	0.426175	3.14149
4721	205977_s_at	EPHA1	-2.99181	-599.933	200.525	0.429889	6.42554											3544	204341_at	TRIM16	-2.49778	-3206.25	1283.64	0.26328	18.9725											8095	212203_x_at	IFITM3	-3.14198	-7748.29	2466.05	0.470146	3.14149
5029	206595_at	CST6	-2.98798	-2570.78	860.372	0.0655634	6.42554											4068	205016_at	TGFA	-2.49429	-2413.94	967.787	0.256607	18.9725											4396	205455_at	MST1R	-3.07674	-635.214	206.457	0.452705	3.14149
10120	215243_s_at	GJB3	-2.94984	-479.567	162.574	0.401059	6.86117											4569	205709_s_at	CDS1	-2.47859	-782.125	315.553	0.354516	18.9725											637	201131_s_at	CDH1	-3.07563	-7767.71	2525.57	0.263285	3.14149
5715	208614_s_at	FLNB	-2.92409	-1932.15	660.771	0.496593	6.86117											11438	218454_at	PLBD1	-2.47728	-1567.88	632.902	0.289871	18.9725											3305	204048_s_at	PHACTR2	-3.06302	-832.857	271.907	0.433926	3.14149
1483	202023_at	EFNA1	-2.92094	-1263.8	432.668	0.348868	6.86117											5422	207717_s_at	PKP2	-2.47147	-1129.25	456.915	0.335295	18.9725											524	201015_s_at	JUP	-3.04357	-3842.36	1262.45	0.430937	3.14149
12268	219412_at	RAB38	-2.91981	-762.562	261.168	0.162939	6.86117											7366	210896_s_at	ASPH	-2.47067	-3356	1358.34	0.466979	18.9725											12633	219976_at	HOOK1	-3.03776	-350.214	115.287	0.460319	3.14149
636	201130_s_at	CDH1	-2.91856	-1605.72	550.173	0.185393	6.86117											1891	202458_at	PRSS23	-2.46051	-4156.88	1689.44	0.424385	18.9725											3847	204717_s_at	SLC29A2	-3.03613	-610.929	201.219	0.431203	3.14149
5422	207717_s_at	PKP2	-2.9072	-1513.36	520.555	0.305555	7.60204											4270	205286_at	TFAP2C	-2.45385	-2218.56	904.113	0.30651	18.9725											6291	209212_s_at	KLF5	-2.99887	-2451.93	817.618	0.32679	4.06966
524	201015_s_at	JUP	-2.89906	-3868.17	1334.28	0.435049	7.60204											7606	211456_x_at	MT1P2	-2.44897	-5345.62	2182.81	0.463301	19.9308											11359	218368_s_at	TNFRSF12A	-2.98956	-3236.21	1082.51	0.490371	4.06966
13003	221042_s_at	CLMN	-2.89698	-288.462	99.5731	0.451032	7.60204											13751	35148_at	TJP3	-2.44863	-351.562	143.575	0.391497	19.9308											4721	205977_s_at	EPHA1	-2.98099	-630.214	211.411	0.423446	4.06966
7802	211823_s_at	PXN	-2.89493	-382.106	131.992	0.443992	7.60204											11177	218180_s_at	EPS8L2	-2.44667	-1134.25	463.589	0.329441	19.9308											5714	208613_s_at	FLNB	-2.96943	-1423.57	479.408	0.435699	4.06966
12117	219221_at	ZBTB38	-2.89342	-617.553	213.433	0.420473	7.60204											11436	218451_at	CDCP1	-2.43274	-804.438	330.672	0.437677	19.9308											6684	209679_s_at	SMAGP	-2.96282	-1421.79	479.875	0.490856	4.06966
1467	202005_at	ST14	-2.87857	-1929.75	670.385	0.321228	7.60204											5029	206595_at	CST6	-2.41592	-1772.88	733.831	0.078667	19.9308											8320	212444_at	---	-2.95535	-2515.64	851.216	0.320123	4.06966
8642	212797_at	SORT1	-2.87682	-383.375	133.263	0.404697	7.60204											3830	204693_at	CDC42EP1	-2.409	-952.875	395.548	0.399291	19.9308											13021	221081_s_at	DENND2D	-2.95444	-594.786	201.319	0.406275	4.06966
921	201428_at	CLDN4	-2.87424	-1522.46	529.689	0.352358	7.60204											2227	202826_at	MMP14	-2.40629	-2083.69	865.933	0.384196	19.9308											13599	222150_s_at	PION	-2.94915	-331.071	112.26	0.46889	4.06966
7224	210592_s_at	SAT1	-2.86001	-5010.05	1751.76	0.49217	7.60204											2192	202790_at	CLDN7	-2.40499	-3551.38	1476.67	0.318673	19.9308											13722	33322_i_at	SFN	-2.9457	-9037.64	3068.08	0.479931	4.06966
3869	204750_s_at	DSC2	-2.85207	-390.596	136.952	0.313354	7.60204																													7606	211456_x_at	MT1P2	-2.9426	-6945.86	2360.45	0.374762	4.06966
6606	209581_at	PLA2G16	-2.84591	-2373.83	834.118	0.316112	7.87128																													9092	213342_at	YAP1	-2.89253	-1306.21	451.581	0.478617	4.47663
3291	204032_at	BCAR3	-2.8443	-1221.51	429.459	0.472893	7.87128																													13723	33323_r_at	SFN	-2.88462	-9037.86	3133.12	0.422593	4.47663
2253	202855_s_at	SLC16A3	-2.83677	-2932	1033.57	0.307786	7.87128																													4607	205769_at	SLC27A2	-2.88074	-946.571	328.586	0.30293	4.47663
13255	221610_s_at	STAP2	-2.83454	-747.577	263.738	0.415077	7.87128																													7802	211823_s_at	PXN	-2.8714	-353.929	123.26	0.459297	4.47663
12032	219121_s_at	ESRP1	-2.82681	-1969.42	696.694	0.330338	7.87128																													10611	217234_s_at	EZR	-2.86822	-2332.57	813.248	0.496779	4.47663
11804	218849_s_at	PPP1R13L	-2.81998	-1651.97	585.807	0.4058	7.87128																													5422	207717_s_at	PKP2	-2.86611	-1636.57	571.009	0.267215	4.47663
2751	203407_at	PPL	-2.81795	-1890.11	670.739	0.371832	7.87128																													11984	219058_x_at	TINAGL1	-2.84919	-672.071	235.881	0.368269	4.47663
4468	205552_s_at	OAS1	-2.79045	-1257.33	450.582	0.169575	8.46659																													2912	203585_at	ZNF185	-2.83601	-1003.36	353.792	0.477612	4.47663
2278	202887_s_at	ANPEP	-2.78847	-4759.65	1706.9	0.415215	8.46659																													2192	202790_at	CLDN7	-2.83582	-4695.5	1655.78	0.298206	4.47663
7815	211889_x_at	CEACAM1	-2.78672	-155.933	55.9556	0.356468	8.46659																													1372	201905_s_at	CTDSPL	-2.82466	-560.571	198.456	0.443207	4.47663
7707	211675_s_at	MDFIC	-2.77986	-2002.52	720.368	0.407618	8.46659																													13282	221664_s_at	F11R	-2.81297	-1875.29	666.658	0.497117	4.47663
6025	208933_s_at	LGALS8	-2.77201	-1015.74	366.426	0.470398	8.46659																													12596	219919_s_at	SSH3	-2.80572	-478.357	170.494	0.489947	4.47663
12866	220603_s_at	MCTP2	-2.75371	-693.221	251.741	0.350823	8.46659																													14059	65517_at	AP1M2	-2.78905	-1038.93	372.502	0.409172	4.47663
13751	35148_at	TJP3	-2.74937	-398.077	144.788	0.403252	8.46659																													11256	218261_at	AP1M2	-2.78375	-1688.5	606.556	0.411248	4.47663
4599	205759_s_at	SULT2B1	-2.7354	-741.529	271.086	0.217098	8.46659																													9439	213839_at	CLMN	-2.77891	-308.5	111.015	0.458025	4.47663
13318	221728_x_at	XIST	-2.72758	-3865.29	1417.11	0.0984173	8.46659																													1392	201926_s_at	CD55	-2.77694	-2631.71	947.704	0.258568	4.47663
13366	221779_at	MICALL1	-2.72149	-715.457	262.892	0.405653	8.99575																													12032	219121_s_at	ESRP1	-2.77136	-1982.86	715.482	0.345669	5.71485
9500	213929_at	EXPH5	-2.72013	-1173.89	431.556	0.361349	8.99575																													8156	212268_at	SERPINB1	-2.75747	-2494.79	904.737	0.348899	5.71485
3870	204751_x_at	DSC2	-2.71326	-617.707	227.663	0.375908	8.99575																													6000	208908_s_at	CAST	-2.75145	-1999.71	726.785	0.494785	5.71485
271	200752_s_at	CAPN1	-2.70904	-1579.29	582.972	0.485611	8.99575																													4606	205768_s_at	SLC27A2	-2.7514	-850.786	309.22	0.335768	5.71485
2227	202826_at	MMP14	-2.70808	-2552.75	942.644	0.382452	8.99575																													4599	205759_s_at	SULT2B1	-2.74407	-806.786	294.011	0.201033	5.71485
2237	202838_at	NDUFB7	-2.70744	-2288.49	845.258	0.394087	8.99575																													126	200606_at	DSP	-2.73161	-4757.86	1741.77	0.461868	5.71485
4271	205287_s_at	TFAP2C	-2.69967	-293.312	108.648	0.311473	8.99575																													921	201428_at	CLDN4	-2.7248	-1364.71	500.85	0.359418	5.71485
6291	209212_s_at	KLF5	-2.69941	-2062.37	764.007	0.392102	8.99575																													13283	221665_s_at	EPS8L1	-2.71943	-265.714	97.7096	0.457568	5.71485
6698	209696_at	FBP1	-2.69836	-754.38	279.57	0.276508	8.99575																													10548	216985_s_at	STX3	-2.71481	-504.5	185.833	0.42291	5.71485
5592	208190_s_at	LSR	-2.68721	-2073.77	771.721	0.489402	8.99575																													12598	219922_s_at	LTBP3	-2.68396	-1720.64	641.084	0.338777	5.71485
9659	214218_s_at	XIST	-2.68105	-2753.3	1026.95	0.0819044	8.99575																													5809	208711_s_at	CCND1	-2.68385	-3261.5	1215.23	0.314502	5.71485
6104	209016_s_at	KRT7	-2.67118	-8729.62	3268.07	0.284024	8.99575																													7648	211549_s_at	HPGD	-2.64732	-237.286	89.6323	0.29886	6.20523
394	200879_s_at	EPAS1	-2.66752	-531.428	199.221	0.31217	8.99575																													12735	220177_s_at	TMPRSS3	-2.61671	-404.143	154.447	0.273218	6.20523
9427	213816_s_at	MET	-2.6639	-1201.12	450.886	0.355146	8.99575																													4569	205709_s_at	CDS1	-2.61282	-873.643	334.368	0.387838	6.20523
3714	204542_at	ST6GALNAC2	-2.65574	-418.072	157.422	0.277173	8.99575																													6873	209925_at	OCLN	-2.60712	-626.214	240.194	0.475877	6.20523
2192	202790_at	CLDN7	-2.65055	-4258.46	1606.63	0.371023	9.81355																													5665	208436_s_at	IRF7	-2.60456	-454.857	174.638	0.475107	6.20523
3086	203780_at	MPZL2	-2.64041	-2575.43	975.39	0.204284	9.81355																													11712	218744_s_at	PACSIN3	-2.60028	-293.714	112.955	0.430707	6.20523
393	200878_at	EPAS1	-2.63683	-4790.75	1816.86	0.335264	9.81355																													6335	209260_at	SFN	-2.59329	-3433.21	1323.88	0.275748	6.20523
12562	219856_at	C1orf116	-2.62788	-458.327	174.409	0.194613	9.81355																													7168	210457_x_at	HMGA1	-2.57949	-1203.29	466.481	0.408082	7.02942
11144	218145_at	TRIB3	-2.62484	-3389.93	1291.48	0.469297	9.81355																													11752	218792_s_at	BSPRY	-2.57713	-565.5	219.43	0.386564	7.02942
5315	207388_s_at	PTGES	-2.62408	-1245.25	474.547	0.209365	9.81355																													10909	217901_at	DSG2	-2.57533	-2497.21	969.666	0.494345	7.02942
7468	211078_s_at	STK3	-2.61462	-224.673	85.9295	0.428201	9.95105																													2382	203005_at	LTBR	-2.57503	-903.071	350.703	0.494381	7.02942
7124	210367_s_at	PTGES	-2.61299	-2907.83	1112.84	0.22391	9.95105																													3306	204049_s_at	PHACTR2	-2.57182	-796.286	309.62	0.478749	7.02942
1782	202341_s_at	TRIM2	-2.60937	-977.942	374.781	0.376588	9.95105																													5583	208165_s_at	PRSS16	-2.56376	-434.357	169.422	0.451371	7.02942
1783	202342_s_at	TRIM2	-2.59789	-1475.4	567.921	0.434163	9.95105																													5810	208712_at	CCND1	-2.55345	-4021.64	1574.99	0.453162	7.02942
10302	215945_s_at	TRIM2	-2.59389	-622.308	239.913	0.44748	9.95105																													12562	219856_at	C1orf116	-2.54473	-385.571	151.518	0.201834	7.02942
5156	206912_at	FOXE1	-2.58637	-313.861	121.352	0.302413	9.95105																													2613	203256_at	CDH3	-2.54461	-2733	1074.04	0.207202	7.02942
5685	208510_s_at	PPARG	-2.58279	-636.678	246.508	0.339967	9.95105																													12567	219866_at	CLIC5	-2.54436	-422.214	165.942	0.325459	7.02942
12026	219115_s_at	IL20RA	-2.58093	-276.019	106.946	0.249477	9.95105																													12184	219305_x_at	FBXO2	-2.54383	-958.714	376.879	0.38482	7.02942
11183	218186_at	RAB25	-2.57065	-3316.99	1290.33	0.308905	11.1547																													2542	203180_at	ALDH1A3	-2.53799	-3390.57	1335.93	0.118203	7.02942
11438	218454_at	PLBD1	-2.5612	-1566.58	611.658	0.301283	11.1547																													4893	206295_at	IL18	-2.53396	-689.357	272.047	0.315872	7.02942
2254	202856_s_at	CNPY2	-2.55902	-2942.81	1149.97	0.371597	11.1547																													2742	203397_s_at	GALNT3	-2.5316	-1799.29	710.73	0.313006	7.02942
4569	205709_s_at	CDS1	-2.55618	-873.361	341.667	0.42005	11.1547																													3086	203780_at	MPZL2	-2.50296	-1649.36	658.962	0.294091	7.02942
964	201474_s_at	ITGA3	-2.54928	-1708.2	670.072	0.458641	11.1547																													9906	214734_at	EXPH5	-2.50238	-638.286	255.072	0.461849	7.02942
1600	202145_at	LY6E	-2.54615	-4066.9	1597.27	0.407457	11.1547																													5326	207414_s_at	PCSK6	-2.49879	-442.071	176.914	0.345772	7.02942
10700	217599_s_at	MDFIC	-2.53316	-575.957	227.367	0.392303	11.1547																													9331	213664_at	SLC1A1	-2.49639	-1234.93	494.686	0.343298	7.02942
9266	213572_s_at	SERPINB1	-2.52331	-2284.68	905.43	0.322316	11.1547																													13003	221042_s_at	CLMN	-2.49092	-229.071	91.9625	0.455518	8.686
4516	205627_at	CDA	-2.51468	-750.812	298.572	0.298961	11.3305																													8075	212183_at	NUDT4	-2.48492	-544.5	219.121	0.458324	8.686
7231	210608_s_at	FUT2	-2.51294	-431.101	171.552	0.454674	11.3305																													1115	201631_s_at	IER3	-2.48455	-4271.36	1719.17	0.481263	8.686
9333	213667_at	SRCAP	-2.50888	-281.755	112.303	0.400129	11.3305																													1391	201925_s_at	CD55	-2.48395	-2824.5	1137.1	0.286922	8.686
8473	212611_at	DTX4	-2.50483	-1851.39	739.129	0.408078	11.3305																													636	201130_s_at	CDH1	-2.47565	-1283.57	518.478	0.237169	8.686
6539	209498_at	CEACAM1	-2.50149	-445.178	177.965	0.173477	11.3305																													1371	201904_s_at	CTDSPL	-2.47306	-1548.29	626.06	0.366551	8.686
10754	217744_s_at	PERP	-2.48277	-5662.03	2280.53	0.484105	12.7552																													5598	208209_s_at	C4BPB	-2.47222	-695.643	281.384	0.0685731	8.686
12281	219429_at	FA2H	-2.47956	-777.731	313.657	0.388687	12.7552																													1918	202489_s_at	FXYD3	-2.46608	-4191.57	1699.69	0.216926	8.686
1952	202525_at	PRSS8	-2.47208	-1778.09	719.268	0.35634	12.7552																													5032	206600_s_at	SLC16A5	-2.45945	-662.643	269.427	0.411096	8.686
3684	204503_at	EVPL	-2.46304	-444.774	180.579	0.464425	12.7552																													3085	203779_s_at	MPZL2	-2.44734	-361.286	147.624	0.316394	8.686
1918	202489_s_at	FXYD3	-2.45906	-5570.86	2265.44	0.200843	12.7552																													11005	218000_s_at	PHLDA1	-2.44676	-932.429	381.087	0.314787	8.686
6199	209114_at	TSPAN1	-2.45382	-3282.99	1337.91	0.241386	12.7552																													3951	204856_at	B3GNT3	-2.445	-529.286	216.477	0.390123	8.686
4068	205016_at	TGFA	-2.45374	-2794.65	1138.93	0.357426	12.7552																													5031	206599_at	SLC16A5	-2.4349	-451.929	185.604	0.398517	8.88976
11663	218693_at	TSPAN15	-2.44883	-658	268.7	0.498476	12.7552																													4930	206385_s_at	ANK3	-2.4263	-989.357	407.765	0.418489	8.88976
7812	211864_s_at	MYOF	-2.44595	-3427.62	1401.35	0.43273	12.7552																													8701	212859_x_at	MT1E	-2.4211	-8184.29	3380.4	0.291689	8.88976
2644	203287_at	LAD1	-2.42523	-1303.12	537.319	0.42543	13.1188																													11038	218035_s_at	RBM47	-2.41783	-2359.21	975.757	0.474044	8.88976
1604	202149_at	NEDD9	-2.42114	-1275.49	526.812	0.354159	13.1188																													11834	218885_s_at	GALNT12	-2.40638	-886.286	368.307	0.461131	8.88976
9768	214446_at	ELL2	-2.42072	-294.293	121.573	0.331502	13.1188																													4031	204975_at	EMP2	-2.3991	-2500.07	1042.09	0.462458	8.88976
12249	219388_at	GRHL2	-2.4173	-762.649	315.496	0.464981	13.1188																													5068	206683_at	ZNF165	-2.39531	-260.857	108.903	0.496345	8.88976
12339	219503_s_at	TMEM40	-2.39401	-267.952	111.926	0.418856	13.4043																													5029	206595_at	CST6	-2.38363	-1786.5	749.488	0.0737353	9.55014
2842	203510_at	MET	-2.39129	-5390.38	2254.17	0.419559	13.4043																													2962	203642_s_at	COBLL1	-2.38261	-554.429	232.698	0.499323	9.55014
10318	216010_x_at	FUT3	-2.39076	-226.942	94.9246	0.450093	13.4043																													1467	202005_at	ST14	-2.38065	-1809.36	760.026	0.359762	9.55014
11523	218541_s_at	C8orf4	-2.39001	-1374.26	575.004	0.174654	13.4043																													11177	218180_s_at	EPS8L2	-2.3722	-1356.36	571.771	0.397901	9.55014
4066	205014_at	FGFBP1	-2.38988	-1231.57	515.327	0.296399	13.4043																													3243	203973_s_at	CEBPD	-2.37211	-3912.5	1649.37	0.412834	9.55014
2575	203215_s_at	MYO6	-2.37843	-955.832	401.875	0.414953	13.4043																													12314	219476_at	C1orf116	-2.36894	-547.929	231.297	0.252193	9.55014
2676	203324_s_at	CAV2	-2.37663	-5691.49	2394.78	0.412517	13.4043																													8077	212185_x_at	MT2A	-2.3581	-10680.8	4529.4	0.467452	9.78336
12314	219476_at	C1orf116	-2.3683	-594.668	251.095	0.303039	14.111																													3194	203913_s_at	HPGD	-2.34277	-1102.14	470.444	0.115455	9.78336
11756	218796_at	FERMT1	-2.36676	-1676.19	708.22	0.356303	14.111																													10523	216905_s_at	ST14	-2.33329	-760.429	325.905	0.404019	9.78336
13077	221245_s_at	FZD5	-2.35193	-1213.88	516.121	0.427062	14.111																													3697	204519_s_at	PLLP	-2.31533	-965.071	416.819	0.332724	11.262
11834	218885_s_at	GALNT12	-2.34867	-1047.47	445.984	0.436797	14.111																													12026	219115_s_at	IL20RA	-2.3149	-245.571	106.083	0.264599	11.262
4031	204975_at	EMP2	-2.34436	-2199.62	938.263	0.497573	14.111																													4068	205016_at	TGFA	-2.31258	-2615.43	1130.95	0.327505	11.262
11676	218706_s_at	GRAMD3	-2.34142	-1945.59	830.947	0.288932	14.111																													12117	219221_at	ZBTB38	-2.31005	-517.786	224.145	0.493431	11.262
11849	218901_at	PLSCR4	-2.33884	-431.125	184.333	0.425167	14.111																													8399	212531_at	LCN2	-2.30228	-2544.71	1105.3	0.203639	11.262
7674	211599_x_at	MET	-2.33501	-2552.38	1093.09	0.374724	14.111																													11601	218627_at	DRAM1	-2.29892	-901.143	391.985	0.470027	11.262
12332	219496_at	ANKRD57	-2.33062	-631.284	270.865	0.480359	15.0827																													3195	203914_x_at	HPGD	-2.27937	-1284.79	563.658	0.14947	12.5564
9422	213807_x_at	MET	-2.32237	-2381.63	1025.52	0.347622	15.0827																													5702	208581_x_at	MT1X	-2.26334	-6797.5	3003.3	0.443434	12.5564
9594	214088_s_at	FUT3	-2.31857	-501.346	216.23	0.358766	15.0827																													9333	213667_at	SRCAP	-2.26332	-251.929	111.309	0.429196	12.5564
4114	205073_at	CYP2J2	-2.31281	-136.495	59.0171	0.45686	15.0827																													2237	202838_at	NDUFB7	-2.26264	-1989.29	879.189	0.459097	12.5564
1392	201926_s_at	CD55	-2.31124	-2223.11	961.869	0.415113	15.0827																													7647	211548_s_at	HPGD	-2.26153	-1214.93	537.216	0.0956508	12.5564
12616	219946_x_at	MYH14	-2.30723	-1036.56	449.265	0.428045	15.0827																													4237	205239_at	AREG	-2.24059	-4586.36	2046.95	0.229757	12.5564
13023	221085_at	TNFSF15	-2.30246	-194.288	84.3828	0.386209	15.0827																													11480	218498_s_at	ERO1L	-2.23748	-573.929	256.506	0.492676	13.3513
10487	216641_s_at	LAD1	-2.30236	-527.793	229.241	0.372594	15.0827																													12268	219412_at	RAB38	-2.21998	-611.071	275.259	0.126328	13.3513
7606	211456_x_at	MT1P2	-2.29953	-5462.46	2375.47	0.487692	15.0827																													12221	219352_at	HERC6	-2.21777	-355.857	160.457	0.444779	13.3513
10523	216905_s_at	ST14	-2.29314	-714.13	311.42	0.421144	15.0827																													7779	211778_s_at	OVOL2	-2.21691	-704.214	317.656	0.476087	13.3513
3950	204855_at	SERPINB5	-2.28567	-1628.63	712.541	0.268813	15.0827																													7636	211530_x_at	HLA-G	-2.21667	-3562.07	1606.95	0.495365	13.3513
7178	210480_s_at	MYO6	-2.28145	-413.601	181.288	0.45831	15.0827																													9045	213285_at	TMEM30B	-2.21534	-1680.36	758.511	0.352624	13.3513
813	201315_x_at	IFITM2	-2.28097	-6479.67	2840.76	0.47268	15.0827																													12616	219946_x_at	MYH14	-2.20864	-1021.5	462.501	0.434408	13.3513
1791	202350_s_at	MATN2	-2.26867	-874.808	385.604	0.390509	15.0827																													11004	217999_s_at	PHLDA1	-2.19471	-973.143	443.403	0.399506	13.3513
7333	210827_s_at	ELF3	-2.26394	-1587.29	701.118	0.42584	15.0827																													4270	205286_at	TFAP2C	-2.19081	-2107.07	961.778	0.385719	13.3513
14031	60474_at	FERMT1	-2.26343	-1141.27	504.221	0.43551	15.0827																													13255	221610_s_at	STAP2	-2.18933	-878.071	401.069	0.45311	13.3513
3591	204399_s_at	EML2	-2.2603	-227.846	100.804	0.363285	15.0827																													9266	213572_s_at	SERPINB1	-2.18678	-2225.79	1017.84	0.364061	13.3513
13784	36742_at	TRIM15	-2.25675	-346.572	153.571	0.293265	15.0827																													8759	212925_at	C19orf21	-2.18326	-1509.29	691.3	0.465131	13.3513
4758	206043_s_at	ATP2C2	-2.25299	-675.548	299.846	0.276656	15.0827																													9071	213317_at	CLIC5	-2.18109	-1090.79	500.111	0.0562388	13.3513
3085	203779_s_at	MPZL2	-2.24533	-610.38	271.844	0.202839	16.6226																													2659	203304_at	BAMBI	-2.16755	-2729.36	1259.19	0.354468	15.0002
12659	220016_at	AHNAK	-2.24107	-230.524	102.863	0.342227	16.6226																													3969	204885_s_at	MSLN	-2.16709	-1146.93	529.248	0.140326	15.0002
11671	218701_at	LACTB2	-2.23586	-1519.94	679.801	0.459674	16.6226																													12249	219388_at	GRHL2	-2.16341	-736.929	340.633	0.462768	15.0002
11984	219058_x_at	TINAGL1	-2.22829	-748.755	336.022	0.411214	16.6226																													2795	203453_at	SCNN1A	-2.16316	-3257.07	1505.7	0.343332	15.0002
5583	208165_s_at	PRSS16	-2.22261	-384.356	172.93	0.499035	16.6226																													3531	204326_x_at	MT1X	-2.16185	-5103.07	2360.51	0.484415	15.0002
2398	203021_at	SLPI	-2.21758	-4438.96	2001.71	0.284128	16.6226																													4066	205014_at	FGFBP1	-2.15631	-1106.93	513.343	0.272646	15.0002
5543	208083_s_at	ITGB6	-2.20447	-257.659	116.88	0.31079	17.1693																													11002	217997_at	PHLDA1	-2.15591	-1299	602.531	0.490446	15.0002
12598	219922_s_at	LTBP3	-2.19799	-1446.89	658.28	0.420029	17.1693																													2575	203215_s_at	MYO6	-2.15408	-860.429	399.441	0.454389	15.0002
9747	214404_x_at	SPDEF	-2.19346	-123.264	56.1964	0.468864	17.1693																													4794	206099_at	PRKCH	-2.14966	-391.143	181.956	0.461342	15.0002
11421	218435_at	DNAJC15	-2.19222	-3100.53	1414.33	0.462818	17.1693																													3278	204019_s_at	SH3YL1	-2.14261	-3119.57	1455.97	0.395055	15.0002
8590	212741_at	MAOA	-2.17939	-762.428	349.836	0.360709	17.1693																													1600	202145_at	LY6E	-2.14005	-2679.43	1252.04	0.45472	15.0002
4722	205980_s_at	ARHGAP8 /// LOC553158	-2.17793	-902.308	414.296	0.494026	18.6835																													9500	213929_at	EXPH5	-2.13861	-864.643	404.302	0.429843	15.0002
7779	211778_s_at	OVOL2	-2.16921	-725.51	334.459	0.489575	18.6835																													11727	218764_at	PRKCH	-2.13413	-741.929	347.649	0.41633	15.0002
5640	208358_s_at	UGT8	-2.16603	-294.827	136.114	0.464026	18.6835																													7661	211573_x_at	TGM2	-2.13167	-670.5	314.543	0.252211	15.0002
6651	209633_at	PPP2R3A	-2.16549	-1534.37	708.555	0.35084	18.6835																													3625	204437_s_at	FOLR1	-2.12673	-1180.29	554.976	0.353698	15.0002
6771	209791_at	PADI2	-2.16522	-975.163	450.376	0.282725	18.6835																													10708	217628_at	CLIC5	-2.11269	-169.571	80.2633	0.372953	16.2995
12255	219395_at	ESRP2	-2.15982	-916.548	424.362	0.490218	18.6835																													12737	220180_at	CCDC68	-2.11003	-205.929	97.5953	0.404954	16.2995
4422	205487_s_at	VGLL1	-2.14541	-263.562	122.85	0.106568	18.6835																													11676	218706_s_at	GRAMD3	-2.10113	-1790.64	852.23	0.268101	16.2995
10097	215177_s_at	ITGA6	-2.14079	-1083.98	506.347	0.46529	18.6835																													1311	201842_s_at	EFEMP1	-2.09229	-5408.71	2585.07	0.227129	16.2995
9349	213695_at	PON3	-2.1356	-1517.33	710.496	0.207978	18.6835																													551	201042_at	TGM2	-2.08846	-2951.43	1413.21	0.292187	16.2995
5544	208084_at	ITGB6	-2.13304	-131.74	61.7619	0.343319	18.6835																													2253	202855_s_at	SLC16A3	-2.08608	-2136.36	1024.1	0.376311	16.6522
12879	220638_s_at	CBLC	-2.12612	-303.13	142.574	0.339143	19.6509																													4271	205287_s_at	TFAP2C	-2.08247	-239.429	114.973	0.329466	16.6522
10465	216568_x_at	---	-2.12561	-367.774	173.02	0.399515	19.6509																													1373	201906_s_at	CTDSPL	-2.08034	-1972.79	948.302	0.418437	16.6522
8701	212859_x_at	MT1E	-2.11977	-7019.39	3311.39	0.391405	19.6509																													1483	202023_at	EFNA1	-2.07977	-942.429	453.14	0.445677	16.6522
1391	201925_s_at	CD55	-2.11627	-2382.14	1125.63	0.44944	19.6509																													6210	209126_x_at	KRT6B	-2.07445	-250.929	120.961	0.38271	16.6522
4605	205767_at	EREG	-2.11358	-1536.83	727.12	0.237714	19.6509																													4174	205157_s_at	KRT17	-2.06706	-105.286	50.935	0.475631	16.6522
6290	209211_at	KLF5	-2.11332	-1682.31	796.053	0.480287	19.6509																													7420	211003_x_at	TGM2	-2.06624	-966.071	467.55	0.19585	16.6522
2448	203074_at	ANXA8 /// ANXA8L1 /// ANXA8L2	-2.11248	-4048.06	1916.26	0.169341	19.6509																													4805	206115_at	EGR3	-2.06504	-307.5	148.908	0.323964	16.6522
6778	209800_at	KRT16	-2.10454	-182.63	86.7789	0.221833	19.6509																													9768	214446_at	ELL2	-2.06484	-237.143	114.848	0.352953	16.6522
5079	206701_x_at	EDNRB	-2.1009	-434.471	206.803	0.156115	19.6509																													5685	208510_s_at	PPARG	-2.05873	-501.5	243.597	0.447339	16.6522
567	201060_x_at	STOM	-2.09998	-3191.17	1519.62	0.413271	19.6509																													3807	204667_at	FOXA1	-2.05619	-828.929	403.139	0.274461	16.6522
2898	203571_s_at	C10orf116	-2.08928	-1634.23	782.197	0.225935	19.6509																													7127	210372_s_at	TPD52L1	-2.0549	-1175.93	572.257	0.423968	16.6522
3554	204351_at	S100P	-2.08909	-6232.43	2983.32	0.24868	19.6509																													13366	221779_at	MICALL1	-2.04435	-483.357	236.435	0.489206	18.2848
4883	206277_at	P2RY2	-2.08496	-172.476	82.724	0.402243	19.6509																													3857	204733_at	KLK6	-2.04081	-1634.5	800.909	0.295561	18.2848
6650	209632_at	PPP2R3A	-2.08484	-782.697	375.423	0.334093	19.6509																													4477	205569_at	LAMP3	-2.0336	-859.5	422.649	0.300692	18.2848
12296	219450_at	C4orf19	-2.0792	-335.505	161.362	0.421236	21.0451																													6925	210004_at	OLR1	-2.02533	-1333.14	658.233	0.0909357	18.2848
674	201169_s_at	BHLHE40	-2.07913	-590.067	283.805	0.417903	21.0451																													13418	221841_s_at	KLF4	-2.01733	-1635.71	810.832	0.421834	18.2848
12221	219352_at	HERC6	-2.0782	-383.216	184.398	0.473715	21.0451																													4960	206461_x_at	MT1H	-2.01136	-5055.21	2513.33	0.42574	19.3029
11177	218180_s_at	EPS8L2	-2.05884	-1188.9	577.461	0.455498	21.0451																													4003	204934_s_at	HPN	-2.00358	-254.857	127.201	0.407013	19.3029
																																				4947	206429_at	F2RL1	-2.00072	-720.857	360.299	0.470014	19.3029
																																				10408	216336_x_at	MT1E /// MT1H /// MT1M	-1.99025	-4680.14	2351.54	0.383943	19.3029
																																				4451	205531_s_at	GLS2	-1.98626	-265.286	133.56	0.342306	20.2562
																																				12059	219150_s_at	ADAP1	-1.97961	-521.571	263.471	0.461663	20.2562
																																				9427	213816_s_at	MET	-1.96761	-721.643	366.76	0.470048	21.0783
