# Supplementary material for: Identifying Resistance Mechanisms against Five Tyrosine Kinase Inhibitors Targeting the ERBB/RAS Pathway in 45 Cancer Cell Lines
Source: PLoS One. 2013 Mar 29;8(3):e59503. doi: 10.1371/journal.pone.0059503 (PMC3612034; doi:10.1371/journal.pone.0059503)
Supplement: Table S4 — Cross validation. The accuracy of the classification in the leave-one-out cross-validation setting using all genes in the cell lines resulted in an efficiency of 92.8% in PAM (cell lines with intermediate resistances were excluded). The use of the top 100 genes identified by rank products resulted in 79% correct predictions. The correct classifications using the top 100 rank products identified genes are presented in blue and incorrect classifications in red. (XLSX) [file pone.0059503.s004.xlsx]

## Sheet: Munka1
cell line	lapatinib	erlotinib	sorafenib	sunitinib	gefitinib
A-375	S	S	S	S	S
A427	R	R	I	S	R
A-498	I	R	R	R	R
AN3_CA	I	I	R	I	R
BT-20	S	I	I	I	R
C-33A	I	I	I	R	I
C-4I	I	S	S	I	I
C-4II	I	S	S	S	S
caOV3	S	S	S	S	S
CCRF-CEM	I	I	I	I	I
ChaGo-K-1	R	R	I	R	R
COLO-668	R	R	I	I	R
DMS 114	R	R	I	R	R
DMS 79	R	R	S	R	I
ES-2	R	I	R	I	I
HCT-15	S	S	S	S	S
HCT-8	S	R	I	S	S
HEC-1-B	R	R	R	R	R
Hep-3b	S	I	S	S	S
HOS	S	I	I	I	R
HT-1080	S	I	S	I	S
K-562	S	I	I	I	S
MCF-7	S	I	I	S	I
MOLT-4	R	R	I	I	I
NCI-H1650	S	S	R	S	R
NCI-H1975	R	R	I	R	R
NCI-H1993	I	S	S	I	I
NCI-H358	S	S	I	S	S
NCI-H441	S	S	S	S	I
NCI-H661	I	S	R	R	I
NCI-H69	R	I	S	I	S
NCI-H82	R	I	I	I	I
RAJI	R	R	I	R	I
RD	R	R	R	R	R
SHP-77	S	R	I	R	I
SK-N-AS	R	R	R	R	R
SNU-182	R	R	I	I	I
SNU-423	I	R	I	R	R
SNU-449	I	S	I	I	S
SNU-475	S	I	I	I	I
SW403	I	I	I	R	S
SW480	I	S	S	S	I
SW-620	R	I	S	S	I
SW948	S	S	I	S	R
WIDR	I	I	I	I	S
