# Supplementary material for: Identifying Resistance Mechanisms against Five Tyrosine Kinase Inhibitors Targeting the ERBB/RAS Pathway in 45 Cancer Cell Lines
Source: PLoS One. 2013 Mar 29;8(3):e59503. doi: 10.1371/journal.pone.0059503 (PMC3612034; doi:10.1371/journal.pone.0059503)
Supplement: Table S5 — Overlapping gene sets in other studies as identified using the ccancer algorithm. (XLSX) [file pone.0059503.s005.xlsx]

## Sheet: Munka1
p-value	If	Query size	Size	Mapping	"Table number", the number and type of the protein/gene recognized, the title of the paper
0.01	5	32	26	»Map	Table 2 , 26 AFFY in Stimulation of Prostate Cancer Cellular Proliferation and Invasion by the Androgen Receptor Co-Activator ARA70	»View	CANCER,
0.01	4	32	24	»Map	Table 2 , 24 SYNONYMS in Molecular signatures of metaplastic carcinoma of the breast by large-scale transcriptional profiling: identification of genes potentially related to epithelial|[ndash]|mesenchymal transition	»View	CARCINOMA OF BREAST, BREAST CANCER, BREAST TUMOR, METAPLASTIC CARCINOMA, DUCTAL CARCINOMA, CANCER, CARCINOMA,
0.01	4	32	30	»Map	Table 1 , 30 AFFY in RhoGDI2 Is an Invasion and Metastasis Suppressor Gene in Human Cancer	»View	PRIMARY TUMOR, CANCER,
0.01	5	32	47	»Map	Table 1 , 40 SYNONYMS in The transcription factor ZEB1 (|[delta]|EF1) promotes tumour cell dedifferentiation by repressing master regulators of epithelial polarity	»View	BREAST CANCER, CANCER,
0.01	4	32	36	»Map	Table 3 , 31 UNIGENE in A distinct molecular profile associated with mucinous epithelial ovarian cancer	»View	EPITHELIAL OVARIAN CANCER, OVARIAN CARCINOMA, OVARIAN CANCER, CANCER, DISEASE, CARCINOMA, CYSTS,
0.01	4	32	36	»Map	Table 2 , 34 SYNONYMS in Cross-platform comparison and visualisation of gene expression data using co-inertia analysis	»View	BREAST CANCER, MELANOMA, CANCER, CARCINOMA,
0.01	4	32	39	»Map	Table 2 , 40 AFFY in Profiling the Evolution of Human Metastatic Bladder Cancer	»View	TRANSITIONAL CELL CARCINOMA, LUNG METASTASIS, CANCER, DISEASE, CARCINOMA,
0.01	4	32	42	»Map	Table 2 , 35 SYNONYMS in Molecular Classifiers for Gastric Cancer and Nonmalignant Diseases of the Gastric Mucosa	»View	GASTRIC ADENOCARCINOMA, GASTRIC MUCOSA, TUBULAR ADENOCARCINOMA, ADENOCARCINOMA, CANCER, DISEASE, ADENOCARCINOMAS, CARCINOMA, GASTRITIS,
0.01	5	32	78	»Map	Table 1 , 70 SYNONYMS in Variant HNF1 Modulates Epithelial Plasticity of Normal and Transformed Ovary Cells	»View	OVARIAN CANCER, OVARIAN CARCINOMA, CANCER, CARCINOMA, CYSTS,
0.01	4	32	51	»Map	Table 4 , 53 SYNONYMS in Identification of a three-gene expression signature of poor-prognosis breast carcinoma	»View	BREAST CANCER, BREAST CARCINOMA, BREAST TUMOR, CANCER, BRCA2,
0.01	4	32	53	»Map	Table 5 , 45 SYNONYMS in Expression profiling of human renal carcinomas with functional taxonomic analysis	»View	RENAL CELL CARCINOMA, CARCINOMA,
0.01	10	32	392	»Map	Table W1 , 353 SYNONYMS in Variant HNF1 Modulates Epithelial Plasticity of Normal and Transformed Ovary Cells	»View	OVARIAN CANCER, OVARIAN CARCINOMA, CANCER, CARCINOMA, CYSTS,
0.01	4	32	73	»Map	Table 3 , 69 SYNONYMS in Functional Network Analysis of the Transcriptomes of Mesenchymal Stem Cells Derived from Amniotic Fluid, Amniotic Membrane, Cord Blood, and Bone Marrow	»View
0.01	5	32	115	»Map	Table 2 , 104 SYNONYMS in Gene Expression Profile of Papillary Thyroid Cancer: Sources of Variability and Diagnostic Implications	»View	PAPILLARY THYROID CARCINOMA, DIFFERENTIATED THYROID CARCINOMA, THYROID CARCINOMA, THYROID CANCER, PAPILLARY CARCINOMA, CANCER, CARCINOMA,
0.01	4	32	75	»Map	Table 1 , 68 SYNONYMS in Gene Expression Profiles of Cumulus Cell Oocyte Complexes during Ovulation Reveal Cumulus Cells Express Neuronal and Immune-Related Genes: Does this Expand Their Role in the Ovulation Process?	»View	INFERTILE,
0.01	5	32	117	»Map	Table 1 , 131 AFFY in Isogenic Normal Basal and Luminal Mammary Epithelial Isolated by a Novel Method Show a Differential Response to Ionizing Radiation	»View	MEDULLARY CARCINOMA, BREAST CANCER, DNA DAMAGE, CANCER, BRCA1,
0.01	4	32	88	»Map	Table 2 , 87 SYNONYMS in Expression profiling of microdissected matched prostate cancer samples reveals CD166/MEMD and CD24 as new prognostic markers for patient survival	»View	ADENOCARCINOMA, CANCER,
0.01	4	32	113	»Map	Table 2 , 113 SYNONYMS in Gene expression fingerprint of uterine serous papillary carcinoma: identification of novel molecular markers for uterine serous cancer diagnosis and therapy	»View	ENDOMETRIAL CARCINOMA, CANCER, DISEASE, CARCINOMA,
0.01	4	32	114	»Map	Table 1 , 103 SYNONYMS in ER|[alpha]||[ndash]|CITED1 co-regulated genes expressed during pubertal mammary gland development: implications for breast cancer prognosis	»View	BREAST CANCER, CANCER,
0.01	5	32	184	»Map	Table 2 , 184 SYNONYMS in Transcriptional basis of KRAS oncogene-mediated cellular transformation in ovarian epithelial cells	»View	NEOPLASTIC TRANSFORMATION, GLUCOSE-6-PHOSPHATE DEHYDROGENASE, OVARIAN CARCINOMA, CANCER, CARCINOMA,
0.01	5	32	187	»Map	Table 1 , 187 SYNONYMS in Transcriptional basis of KRAS oncogene-mediated cellular transformation in ovarian epithelial cells	»View	NEOPLASTIC TRANSFORMATION, GLUCOSE-6-PHOSPHATE DEHYDROGENASE, OVARIAN CARCINOMA, CANCER, CARCINOMA,
0.01	4	32	129	»Map	Table 3 , 116 SYNONYMS in Global Gene Expression Profile of Nasopharyngeal Carcinoma by Laser Capture Microdissection and Complementary DNA Microarrays	»View	SQUAMOUS CELL CARCINOMA, NASOPHARYNGEAL CARCINOMA, UNDIFFERENTIATED CARCINOMA, CANCER, CARCINOMA,
0.01	4	32	141	»Map	Table 2 , 126 SYNONYMS in Identification of novel tumour-associated genes differentially expressed in the process of squamous cell cancer development	»View	NEOPLASTIC TRANSFORMATION, SKIN CANCER, CANCER,
0.01	4	32	174	»Map	Table W2 , 197 AFFY in The Contribution of Transactivation Subdomains 1 and 2 to p53-Induced Gene Expression Is Heterogeneous But Not Subdomain-Specific	»View	ADENOVIRUS, RECRUITMENT, INFECTION,
0.01	4	32	194	»Map	Table 3 , 178 SYNONYMS in Expression profiling of microdissected matched prostate cancer samples reveals CD166/MEMD and CD24 as new prognostic markers for patient survival	»View	ADENOCARCINOMA, CANCER,
0.01	4	32	218	»Map	Table 2 , 223 AFFY in Gene Expression Profiling of the Human Maternal-Fetal Interface Reveals Dramatic Changes between Midgestation and Term	»View
0.01	4	32	316	»Map	Table 4 , 284 SYNONYMS in Control of the adaptive response of the heart to stress via the Notch1 receptor pathway	»View	HEART FAILURE, HYPERTENSION, SYNDROME,
