# Supplementary material for: Identifying Resistance Mechanisms against Five Tyrosine Kinase Inhibitors Targeting the ERBB/RAS Pathway in 45 Cancer Cell Lines
Source: PLoS One. 2013 Mar 29;8(3):e59503. doi: 10.1371/journal.pone.0059503 (PMC3612034; doi:10.1371/journal.pone.0059503)
Supplement: Table S6 — The complete normalized result of the TaqMan assays. CT values normalized to the housekeeping gene. (XLSX) [file pone.0059503.s006.xlsx]

## Sheet: Munka1
Detector	Gene symbol	A-375	A427	A-498	AN3_CA	BT-20	C-33A	C-4II	caOV3	CCRF-CEM	ChaGo-K-1	COLO-668	DMS 114	DMS 79	ES-2	NCI-H1650	NCI-H1975	HCT-15	HCT-8	HEC-1-B	HOS	HT-1080	RAJI	K-562	MCF-7	MOLT-4	NCI-H1993	NCI-H358	NCI-H441	NCI-H661	RD	SHP-77	SK-N-AS	SNU-423	SNU-449	SNU-475	SW403	SW480	SW-620	SW948	WIDR
Hs00429537_m1	B3GNT3	24.5526	15.0453	19.6201	NA	20.6513	28.88	15.2367	17.0852	22.9855	23.1189	25.2841	25.2517	16.9624	NA	15.0626	18.5877	16.4657	16.266	16.3753	22.0357	NA	NA	25.5324	20.286	25.0079	15.4766	16.8805	15.4211	NA	27.0811	22.092	26.5368	27.8756	27.8894	21.7699	14.5311	18.0256	16.4818	15.3451	-6.23711
Hs00156280_m1	CAST	15.7416	15.8226	15.1101	16.9072	16.4945	16.7302	15.5418	15.9046	18.1788	15.4117	16.9235	19.4583	17.9303	17.2092	15.6373	16.5209	17.1813	15.376	17.1751	16.4464	15.4426	17.5291	17.68	17.7504	19.4871	15.1319	15.4355	15.5063	17.1504	15.7122	16.2817	16.2157	17.9725	15.5156	15.6106	15.8684	16.508	16.9535	16.6012	-7.77407
Hs00415851_g1	CDC20	16.0035	24.1872	17.6275	16.377	16.1714	16.3442	17.7864	15.9337	15.4849	15.911	18.3267	16.5758	17.4568	16.6043	17.3017	20.2463	15.8914	15.2481	17.0142	17.5745	17.4652	16.9163	15.6434	18.5342	16.3887	18.7195	16.6297	16.7243	15.8062	15.9718	16.5929	16.724	15.9364	15.7096	17.0856	17.5468	17.0912	17.3783	17.5036	-6.59931
Hs00226865_m1	CLMN	18.1328	19.5044	19.4044	20.6748	19.2672	19.3084	17.4458	18.6075	19.1372	18.471	19.0979	19.0764	19.8639	17.7717	17.018	18.078	18.2579	21.3145	21.4663	18.342	18.6603	NA	26.3472	16.7994	19.3062	15.8396	18.8289	17.347	22.9624	18.1136	20.7185	21.4153	20.053	15.8977	18.357	19.2543	19.8342	20.8802	20.3989	-5.89843
Hs00192970_m1	DGCR2	19.7852	19.8258	18.7678	18.3692	19.5795	18.9212	18.1012	16.7878	18.1093	20.0189	18.0768	19.5106	18.6682	19.4178	17.9296	18.5215	19.1599	18.4257	18.6274	18.9274	19.8183	20.5465	17.9534	19.4931	19.6404	18.7594	17.7281	19.3586	17.9649	19.0185	18.9253	19.0247	19.2575	19.0012	19.2723	19.3403	19.3522	20.1079	19.5314	-5.27663
Hs00176538_m1	ERBB3	13.0918	14.4892	20.6052	18.8637	17.6377	20.4347	14.1342	15.5343	NA	15.6198	13.9053	17.5776	17.2719	22.0698	16.011	15.8727	15.2373	14.8206	16.3261	22.4475	23.4753	NA	17.3422	13.7208	24.4329	15.7589	15.2304	14.3366	19.1575	21.392	19.9305	20.0338	17.572	17.8021	19.8811	14.1234	16.238	15.133	14.9225	-9.36327
Hs00204319_m1	FXYD5	12.1815	15.5753	15.1036	28.0635	15.059	21.3914	13.8027	14.5536	14.0852	29.6807	15.8523	17.7599	15.3991	15.6945	12.5423	15.8119	15.1571	14.355	14.8158	15.6973	14.0654	15.2157	13.8551	21.5368	17.2379	14.685	14.3957	16.2584	15.6593	14.4208	22.4194	16.8549	17.9338	13.7931	14.0415	14.7674	15.3642	15.3374	15.6724	-7.90693
Hs00236216_m1	ITGB4	NA	11.7551	22.7348	NA	18.8709	17.7019	11.7926	13.4352	21.3257	13.6839	NA	15.8945	15.1331	NA	13.9113	15.6468	13.999	12.2785	13.7774	17.7637	20.1113	NA	22.0154	16.5983	23.9017	13.0393	13.2193	14.0058	17.2213	22.0991	23.02	25.3778	17.8846	14.5514	19.2259	12.3568	13.5144	12.5282	12.073	-10.2212
Hs00173587_m1	LGALS3	12.1617	14.7753	16.4413	NA	16.3275	25.2377	14.1223	16.545	NA	13.8905	12.6161	21.7672	21.4605	18.5921	16.3688	16.2261	15.816	15.0775	17.8741	17.4726	18.5261	27.3642	21.5513	19.9359	24.4537	16.4151	14.4358	13.9923	19.9554	16.426	26.1057	17.2988	19.9699	16.4356	15.7014	14.6724	16.2035	15.2627	14.7291	-6.83779
Hs01008264_s1	NEAT1	12.9253	12.4027	15.5175	17.1554	10.8002	15.7781	13.6437	12.366	13.7461	14.5407	14.4963	13.4552	14.1812	13.3701	14.5897	12.3483	12.9502	13.9536	15.7348	16.5843	14.2397	16.5569	12.1839	12.5374	17.2309	12.632	14.9867	11.7647	14.4818	15.2235	15.258	15.0292	17.2724	15.4186	11.9564	12.9264	15.1555	13.7659	13.671	-7.12056
Hs00223188_m1	PRSS22	NA	18.408	NA	NA	25.0552	NA	17.8559	19.0813	NA	18.1805	25.0066	NA	29.428	NA	15.8434	16.6327	17.8727	17.479	22.1138	27.4779	NA	NA	25.2391	17.7619	NA	15.9754	17.3368	16.0622	NA	27.1381	23.2698	NA	NA	24.6513	NA	17.7104	19.7153	20.36	18.6978	-5.35072
Hs00178742_m1	PTK6	NA	19.9952	22.4568	NA	22.6703	NA	22.311	24.4034	NA	21.5794	NA	NA	24.4432	NA	21.9536	22.1141	22.7167	20.4634	22.337	27.5936	NA	NA	NA	23.3369	NA	21.3227	23.2861	22.4565	24.7615	NA	NA	28.1719	27.9549	NA	NA	20.9932	21.6393	21.9024	21.5627	-1.28627
Hs00368034_m1	RHOF	18.2463	15.2349	14.8133	16.8958	17.3663	17.2634	14.8928	14.8458	15.7198	14.1839	21.877	17.1587	16.0247	19.1187	15.0839	15.8357	16.3409	15.4397	16.1508	18.6606	17.557	17.5874	20.9339	18.0999	17.0853	13.6898	14.876	14.7565	20.8126	18.8673	17.7733	18.8491	16.5595	21.6898	19.5332	15.751	16.7081	15.6995	15.4331	-5.93246
Hs00741221_m1	S100A10	13.7303	12.3808	13.1908	14.2024	14.7693	15.5358	13.5136	14.0455	14.195	12.7093	14.6704	18.9041	14.7766	18.9895	13.1557	14.6841	13.3875	13.1547	13.8186	13.2913	14.2954	21.4327	20.3503	13.1629	17.0757	14.2416	12.2628	12.7273	13.6227	13.7573	25.9628	16.3506	17.0643	13.3801	13.5622	12.4497	14.3847	13.065	13.412	-10.9528
Hs00171088_m1	SECTM1	24.7222	19.1314	26.0973	NA	18.6227	21.1807	16.5408	15.7441	NA	17.9947	21.331	19.0164	NA	24.2342	18.1562	18.4536	17.946	20.4121	23.4263	19.326	NA	NA	NA	19.4928	NA	18.2623	18.8605	16.5987	18.6388	26.908	NA	15.7486	25.296	NA	NA	17.2533	18.7371	19.8326	19.5877	-1.69647
Hs00757466_s1	SLC16A5	19.9602	17.9223	23.3597	NA	19.7399	NA	16.673	19.6648	27.6051	18.9872	24.4655	21.6711	18.6732	23.5963	20.1322	19.1435	22.1286	18.5825	18.4888	21.6118	NA	27.1892	21.5631	18.85	24.947	18.8984	20.0616	19.0521	20.4374	22.1378	NA	NA	21.376	24.6031	18.3849	18.4274	18.6272	18.519	18.3395	-5.64923
Hs00169491_m1	STK3	16.547	17.6179	17.1336	15.6163	15.9397	16.6577	15.3568	16.422	16.6408	16.067	16.9063	15.5449	16.6684	16.9308	14.7813	15.8219	15.8883	15.8608	17.1664	17.1808	16.9121	21.8579	16.759	15.3187	16.6145	14.5139	15.5457	15.1188	16.2138	17.0831	16.1842	16.5079	15.8255	16.6822	15.4079	16.3095	17.7308	17.2387	17.7277	-7.21871
Hs00231476_m1	TFAP2C	16.7963	19.3255	20.138	23.7717	21.3997	24.3896	15.958	18.634	NA	15.1634	19.8745	19.2006	NA	19.7758	14.8847	18.1675	17.7241	18.2167	24.684	17.9923	18.7972	NA	NA	13.7577	20.2929	16.7346	18.0576	17.6797	16.5196	NA	NA	22.0787	22.4083	16.135	17.7105	20.9973	18.3421	23.7728	21.3006	0.120038
Hs01110945_m1	ADA	17.0084	17.064	17.6719	16.9579	16.3456	16.135	20.9438	17.7569	14.9605	16.7843	17.2508	16.1772	18.5661	18.7493	16.5301	17.915	18.3182	19.4488	18.0704	17.5388	18.2551	16.017	18.7896	20.8172	11.5579	16.9558	19.1492	20.9947	16.4512	17.0192	18.8011	17.403	17.6808	16.5212	15.966	17.35	17.9835	18.1444	17.5389	-1.37302
Hs00380662_m1	ASTN2	15.935	18.242	17.1095	18.4233	18.17	17.4769	18.9961	18.6302	18.0578	18.3635	17.4566	17.7093	18.5193	18.4996	18.4612	18.9973	17.7276	18.6622	18.5832	18.5297	17.0154	19.5753	19.1092	19.1825	18.5779	18.7532	19.457	19.767	17.8255	18.9869	16.3745	16.8951	18.7658	17.8675	19.5447	18.7459	18.7118	19.3986	19.4188	-4.1084
Hs00609088_m1	COL5A1	26.996	NA	17.4855	20.8623	17.4522	24.0206	20.7869	21.3427	NA	22.157	NA	19.7189	NA	19.4512	18.0614	19.0614	NA	NA	NA	17.2533	20.387	NA	NA	22.6895	NA	NA	NA	NA	19.375	19.4235	25.9909	21.2632	22.2597	21.6923	17.0734	NA	24.5886	NA	NA	NA
Hs01115485_m1	SLC2A6	19.6227	22.2044	19.0433	17.5828	18.9315	21.7101	24.6544	18.9949	18.0248	24.8224	21.1421	21.2064	21.0661	21.0517	19.4405	20.701	21.712	22.1941	20.0482	19.0198	23.5799	21.6396	29.3895	20.1237	22.8733	22.3872	20.6907	26.1419	20.1303	19.0544	19.9723	17.5392	21.0263	20.9519	20.0998	21.2596	21.0736	21.5957	22.5831	-2.32668
Hs00954406_m1	TUSC3	14.8947	18.0919	14.8532	14.0541	16.7791	14.9512	16.7302	14.8392	16.3135	15.8003	15.1623	16.8069	14.8133	15.7418	15.5307	15.1981	19.2426	20.6521	15.5356	15.8011	14.4328	21.5244	14.8405	15.1313	15.5075	18.0263	14.5614	17.6428	15.4334	13.7956	12.9468	14.1797	20.9854	20.7205	15.5411	22.8156	24.0897	25.2603	23.9763	-1.17641
Hs01076078_m1	EGFR	18.7664	18.1008	13.2986	15.423	15.3357	17.717	15.3049	15.1127	NA	15.8784	NA	20.6164	16.2525	14.8876	14.2118	14.9763	16.3129	16.1513	17.0523	16.4738	16.0302	NA	NA	20.9268	NA	15.2269	17.2097	15.3192	18.3918	15.9117	16.6942	15.6006	21.1093	14.8517	15.6165	18.6287	16.8361	23.4002	20.0793	-5.54523
Hs00300159_m1	HGF	21.5423	NA	26.7997	NA	NA	23.7861	NA	NA	NA	NA	NA	13.1218	NA	NA	NA	28.2458	NA	NA	NA	26.2407	NA	NA	NA	NA	NA	NA	NA	NA	25.6658	NA	21.147	11.1155	13.5647	NA	21.9716	NA	NA	27.8587	NA	NA
Hs00609566_m1	IGF1R	13.7034	15.5548	18.1819	23.5664	14.7346	17.1976	14.1003	14.8425	16.8592	14.2302	14.6076	15.1964	16.8857	15.55	15.582	15.6454	16.1376	16.0678	16.3598	13.9206	16.4286	17.6494	17.5876	14.925	16.4914	16.1201	14.9361	15.9912	15.136	15.255	14.9155	14.3897	17.3844	14.9188	14.1627	15.5198	15.79	15.7626	15.6746	-7.62985
Hs01565584_m1	MET	14.8087	13.4871	11.6235	NA	13.5957	20.2713	12.9854	14.5252	NA	15.4168	14.5415	19.5819	11.3951	14.433	14.4251	13.0642	15.2327	14.5094	11.8386	15.7007	14.1511	16.7714	19.0007	17.0966	23.4904	10.0657	13.3632	11.1445	18.5512	17.9769	15.9481	25.6726	17.7205	13.0658	15.6018	12.5233	17.4101	14.0606	13.5579	-10.5486
Hs01025520_m1	SSPN	23.131	25.7423	24.8839	NA	26.9732	28.5339	28.1992	24.4511	NA	27.0595	21.6683	26.5599	24.6312	25.3866	19.994	20.195	22.3917	24.1155	25.7854	19.5412	23.4399	NA	NA	20.0807	27.1097	19.2109	21.9861	26.7693	22.8937	24.1568	24.0592	20.9378	25.1769	21.2746	20.1914	25.0874	22.3914	24.1832	27.3603	-2.11311
Hs00900055_m1	VEGFA	15.3907	14.0612	10.8089	13.7478	14.2806	15.2336	14.7913	14.7088	15.2139	13.154	15.4442	15.467	14.2195	15.1362	12.8507	12.9092	14.9268	15.2658	14.3909	14.0996	12.1215	16.7833	13.8171	14.7354	14.5173	12.914	11.6202	12.2883	15.9796	15.4628	12.7992	13.6314	14.7465	12.9934	12.0077	13.1076	16.1901	13.7184	14.0601	-9.17492
Hs01064444_m1	AXL	19.7489	17.7371	13.5511	23.9274	14.2814	23.8772	19.3569	13.7417	NA	25.1806	22.3433	17.4855	13.7182	12.4074	16.058	16.8987	20.5762	21.2225	13.3788	13.5268	11.9748	NA	18.5565	26.2835	NA	21.3712	18.6908	20.6231	16.2482	14.7115	25.0618	23.4234	16.9174	12.3039	13.4616	17.4133	14.9239	15.8536	17.5101	-2.83214
Hs01001580_m1	ERBB2	18.7965	18.6083	19.3163	18.7942	19.0289	17.5628	16.5985	18.3357	22.1024	17.0558	21.1231	20.2728	16.9782	26.5323	17.0718	17.9391	17.6906	17.5201	17.0643	18.8418	19.1006	21.4444	21.905	16.802	21.2862	17.9254	18.0719	17.3434	17.75	19.7218	21.0739	23.6056	18.2001	18.4242	18.2473	17.9263	18.832	19.7795	18.4595	-6.04529
Hs00174860_m1	ESR1	22.695	24.5217	NA	NA	19.8371	NA	25.5515	21.0924	NA	22.0754	22.9963	NA	NA	20.485	21.1	23.5167	NA	NA	NA	25.0517	25.9089	NA	22.7474	15.3505	NA	19.2731	26.3716	23.7002	NA	NA	NA	NA	NA	27.4057	20.6404	24.3194	NA	NA	25.1534	NA
Hs03043899_m1	MCL1	13.2632	13.1007	13.6416	14.1595	13.1295	13.7211	13.3659	13.2317	14.076	12.0533	12.7414	13.7997	13.6903	13.9322	13.855	13.2372	13.6184	14.0851	14.0211	12.3931	12.8029	14.9289	13.1012	12.2955	14.3206	13.094	12.1628	13.0432	14.4288	12.586	12.3084	12.3514	12.7621	13.5406	13.0315	12.3857	14.7103	13.8945	13.6657	-10.0861
Hs00907966_m1	PIK3CA	17.5518	18.0092	18.054	17.7892	17.8948	17.6004	18.0938	16.5071	17.1473	16.7401	18.0184	17.2436	17.4972	17.4968	17.5733	17.8441	19.0147	19.7901	17.7009	17.2658	17.3554	17.9497	17.8449	17.4296	17.2355	18.0859	17.8011	17.2602	18.007	17.1159	17.2431	16.6381	17.365	18.5648	NA	17.1952	17.6436	18.5071	18.7654	-4.93307
Hs00608187_m1	TGFA	15.7867	14.3583	11.9636	23.9392	19.3315	20.9105	17.1131	16.3021	20.9923	18.9516	17.4659	22.2041	18.1738	26.2127	14.9559	15.9734	16.7858	16.0554	18.0378	21.0606	14.7069	NA	NA	17.465	18.6739	16.091	15.8593	16.0844	22.6306	16.0484	16.8534	26.9118	20.2294	22.9306	19.0744	14.5489	16.9078	16.2383	15.4423	-6.8411
Hs01053790_m1	ABCG2	20.5775	22.9912	17.0043	23.6617	18.6748	24.7906	14.5944	20.6318	19.9045	18.0086	23.227	NA	NA	18.7263	17.573	18.6451	20.9089	20.7761	24.1928	21.3409	23.6692	NA	20.9369	19.061	19.661	14.8792	20.482	17.7967	26.257	20.2955	22.1821	23.0965	21.228	22.4003	18.8005	18.422	20.298	25.1114	23.4271	-7.4081
Hs00375822_m1	ANGPT1	17.1413	NA	22.1344	NA	19.7925	16.5601	NA	26.3552	20.318	NA	22.6363	24.3664	NA	22.8502	19.8263	24.0396	26.2141	NA	28.3123	19.8586	21.0773	NA	24.8361	NA	21.5813	24.2131	19.0627	NA	26.509	14.3007	26.6904	20.2275	18.1244	20.1177	15.554	NA	NA	NA	NA	-0.83039
Hs00358886_m1	EFNA1	17.6102	16.843	25.9248	17.4706	14.7228	19.1288	15.1506	13.6462	22.6558	15.1919	19.1114	17.5784	16.8866	23.8421	15.9928	15.6509	16.2734	16.6006	17.3599	18.1665	25.9899	NA	18.9099	15.5531	22.349	15.485	15.611	15.7919	18.2128	19.0964	15.4399	17.8268	18.3777	16.817	16.6022	15.6788	18.2259	17.1429	17.3271	-6.83337
Hs01023290_m1	EFNA2	25.5785	17.2876	NA	18.828	20.8245	19.261	NA	21.2476	NA	19.0515	NA	18.7349	26.155	26.3508	20.687	21.3889	23.33	21.9295	20.8481	19.234	29.2353	NA	22.8118	20.1087	24.3146	23.2084	24.0588	21.68	20.1425	18.3524	22.4538	26.2295	19.5623	19.6041	19.9575	17.2603	21.1771	18.6722	18.2183	-6.07231
Hs00265254_m1	FGF1	23.0696	25.1127	23.0637	NA	23.2532	24.2265	NA	NA	27.1772	NA	26.6566	NA	25.6863	20.5949	NA	22.9814	25.2782	25.3757	24.023	21.0432	18.3119	23.5676	NA	NA	NA	NA	21.8564	23.1214	22.3372	23.3618	19.41	27.2362	24.1579	18.0913	22.0176	NA	24.1671	24.6837	24.1137	NA
Hs00266645_m1	FGF2	16.3809	NA	13.8881	16.4977	17.2203	16.3936	19.2523	17.5331	NA	26.7511	20.5309	19.7192	21.6661	16.5181	15.7191	NA	18.6706	NA	20.4697	16.8219	18.7024	NA	17.0724	NA	26.0201	23.7739	NA	NA	15.5999	16.7709	24.3521	19.4118	21.7426	14.6155	14.6056	NA	NA	NA	NA	NA
Hs00989291_m1	IFNG	NA	NA	26.9694	NA	NA	NA	NA	NA	26.4905	NA	NA	NA	NA	NA	NA	NA	NA	NA	NA	26.8519	NA	25.1131	NA	NA	NA	22.8905	NA	NA	26.5805	NA	NA	NA	NA	27.4744	26.3213	NA	NA	NA	NA	NA
Hs00174103_m1	IL8	17.8177	13.9167	16.8182	NA	20.667	NA	18.6346	14.2156	24.7194	19.5414	14.384	24.8531	28.144	11.7457	16.7089	13.4666	17.374	15.9021	17.6628	15.2235	16.7639	25.9152	18.9682	20.1388	26.4642	14.7466	12.4841	15.0374	23.2664	12.5999	12.3236	13.7352	22.7214	16.6833	15.7217	14.5584	20.8552	16.2367	16.0589	-5.87739
Hs00964426_m1	PDGFA	19.1256	15.9621	17.0163	17.6596	17.9384	18.6432	17.2808	17.5972	18.9006	16.3981	21.2017	16.7023	16.6242	18.0407	17.3772	17.591	19.0619	19.5671	17.705	17.1728	18.4198	NA	19.6409	18.0307	21.6031	19.1318	20.8267	18.501	17.3355	14.3938	19.2313	NA	17.443	21.2536	18.5646	15.6712	14.8728	15.3952	16.0977	-4.4217
Hs01119262_m1	PGF	18.5758	22.7307	NA	20.1277	19.6719	23.6132	NA	22.5503	NA	23.5465	20.4055	19.2977	21.5795	18.7798	24.8718	21.2319	23.7672	26.5471	22.5794	19.9476	17.3154	NA	23.7179	24.7233	26.9329	19.79	19.2894	NA	19.837	15.4832	19.9786	15.6398	22.2875	20.2241	18.5636	23.3656	21.9431	22.7297	25.4737	-1.17929
Hs01034249_m1	TP53	15.1843	14.4902	14.2658	14.4723	14.5262	13.6485	15.3908	18.6566	13.4695	14.0142	15.0739	18.5137	14.202	14.0302	17.5792	14.3236	15.1529	15.2038	13.6934	13.0356	14.7264	13.5917	17.7091	14.3526	14.0262	14.2515	27.6794	14.2881	15.0993	13.4391	12.5899	NA	13.2665	14.1686	13.1951	13.859	13.9194	13.8946	14.3256	-9.05953
Hs00184500_m1	ABCB1	17.5509	14.0016	17.545	NA	26.2154	24.6042	NA	20.5097	NA	26.6464	20.1153	NA	25.0322	20.3006	NA	NA	17.1755	18.6263	17.3772	18.9224	NA	26.7722	20.826	27.4892	26.1518	18.8648	NA	24.9917	NA	27.6658	15.5506	18.706	NA	13.1428	20.8698	14.2136	17.9831	18.9524	15.9248	2.11357
Hs01032443_m1	MKI67	13.6535	22.4593	15.1234	14.1234	14.3413	13.7613	14.5973	13.7502	12.7148	13.7486	15.7672	14.7476	14.711	15.3348	13.9447	16.5989	13.1745	13.1167	14.0138	14.6029	14.8598	15.1691	13.9818	14.5483	13.617	16.9187	14.8446	14.433	13.4279	13.6487	14.9463	14.1769	13.4184	12.8093	14.8867	14.6365	14.5657	14.4797	15.0881	-9.85069
Hs00181698_m1	FLNB	16.5792	12.8697	12.4948	14.9711	14.4655	14.4987	12.9224	13.8796	15.2975	14.2218	15.7781	15.4497	15.8795	13.9247	12.3347	13.8268	14.1419	13.9171	15.4741	14.139	13.3337	16.0745	15.5944	15.1096	14.7137	12.4814	13.6949	14.5122	14.9481	16.1156	14.4893	16.2302	15.2808	12.6511	14.5049	13.085	13.0281	12.8168	13.0028	-9.0827
Hs00965485_g1	FURIN	15.8695	16.4072	17.5966	16.1038	16.3375	16.9422	16.7036	15.6744	17.3756	15.6997	15.1076	15.9151	16.9603	16.7252	15.4062	15.8134	15.7692	15.43	16.1638	15.8314	15.8297	18.6347	14.5897	17.0707	17.088	15.7658	14.7371	15.8763	17.6539	16.3253	15.1978	16.7476	17.3329	17.6692	16.103	16.1473	16.1983	17.6979	17.2909	-6.90551
Hs02378125_s1	GJB3	23.9292	18.324	22.6574	21.6548	21.8232	23.2593	19.0181	19.9933	21.2869	20.792	24.8402	21.0241	22.8847	23.9525	20.3407	20.8367	19.2469	19.0353	21.2861	24.2376	26.2687	20.2265	22.257	22.4122	21.861	20.1287	22.2032	19.1604	21.2884	23.4636	23.5352	24.1756	25.4049	24.1389	23.3913	18.1166	20.8548	19.7901	18.967	-3.50719
Hs00173681_m1	GPRC5A	14.5718	12.8011	14.3472	NA	15.5888	NA	14.4446	15.2431	NA	15.3441	18.0577	19.7651	17.5311	18.6162	15.0372	15.5657	14.9062	13.6598	16.7238	17.1052	15.5611	NA	23.8859	18.1804	NA	13.3292	15.9419	13.4402	20.2969	18.1171	22.7529	21.2308	18.4786	14.8121	15.3031	12.8972	15.8848	14.4381	13.6582	-9.86104
Hs00159110_m1	ME1	15.5376	16.7118	16.0502	NA	16.3634	NA	23.6984	17.4382	NA	15.4821	16.7792	22.4782	17.8921	17.1656	18.145	17.9135	15.9105	15.5911	17.7887	17.3582	16.6396	26.651	17.5439	15.896	26.6627	15.9397	16.7962	17.0495	19.3723	17.5558	15.3689	16.7274	23.3767	16.5833	15.8357	16.3813	17.7047	17.8681	18.1099	-6.67517
Hs00205710_m1	TMOD3	14.8705	15.5007	15.174	16.6618	14.0821	15.5296	13.294	15.0164	14.7228	13.1341	17.0586	15.0771	15.3261	16.0862	14.2705	15.2003	14.2518	14.0861	15.2132	14.3141	15.0895	15.8407	14.8345	13.3628	14.9871	15.2107	13.7233	14.2882	15.6596	15.5176	14.705	14.6557	14.822	15.2291	13.8798	14.9208	15.6391	15.373	16.0603	-9.03993
Hs00180702_m1	AGR2	NA	19.8866	24.0545	NA	26.4645	26.7766	16.7013	22.7121	NA	18.7907	29.0401	NA	NA	NA	19.5917	17.7832	23.8775	15.5243	26.7639	NA	30.5929	29.3058	28.8958	21.4977	NA	13.7878	16.5547	16.8314	27.0479	NA	17.9815	20.5797	NA	22.1794	23.802	16.1155	24.9166	22.7303	20.3753	-9.79987
Hs00971411_m1	ANXA3	NA	13.7587	14.1282	NA	15.3528	22.614	14.4178	14.1889	25.6499	15.1478	18.7234	22.7744	17.9949	NA	15.7695	14.6649	14.9327	13.3795	16.4028	19.4032	19.6706	27.4526	18.4965	18.6637	16.5569	18.3279	14.4213	14.8393	24.8331	21.2177	18.517	23.6627	20.546	13.4659	14.7976	13.3316	14.2065	14.0369	14.1039	-8.47901
Hs00950669_m1	AREG	23.5568	13.1273	17.2093	NA	23.3828	19.9399	14.9615	17.422	22.9496	15.7621	21.0273	25.7615	29.9302	22.4131	18.8945	14.9051	17.0431	16.8387	18.1695	24.2006	29.6659	NA	18.8604	16.1632	21.6739	14.0608	15.1473	13.6508	24.9932	26.8352	NA	NA	27.3734	16.3922	20.4122	13.1831	19.9011	18.736	14.0936	-8.97709
Hs01023894_m1	CDH1	22.6603	13.766	23.0942	NA	20.5844	23.225	14.464	15.6707	NA	13.8998	18.4436	19.2688	21.2094	NA	12.5576	14.5149	13.9027	13.4733	17.547	23.2431	NA	25.9698	27.3212	13.367	NA	14.0933	13.2313	13.5363	21.3247	NA	NA	NA	25.6231	17.986	21.0885	13.2721	17.1548	16.6794	14.5247	-9.44935
Hs00600772_m1	CLDN7	26.5846	18.3171	22.3128	28.0842	19.607	25.3967	15.3182	13.8211	25.0257	13.5576	NA	NA	19.4248	24.4607	14.0242	13.9064	13.9013	14.2164	19.463	22.4297	27.8834	26.6229	18.7193	14.8306	25.1549	12.8854	15.0673	13.6788	21.182	25.7365	21.6595	NA	22.8155	25.4223	20.4189	15.1871	14.8051	21.1973	20.0033	-9.29801
Hs00943809_m1	COL3A1	24.3486	NA	NA	16.0859	20.5789	12.4111	23.8492	NA	NA	23.0207	NA	12.6517	NA	NA	18.5543	25.6742	NA	25.0437	NA	11.7356	25.972	NA	22.8194	22.4007	23.6516	26.8815	23.0131	NA	10.4923	11.5238	25.906	11.4006	13.443	21.3257	16.8946	NA	NA	NA	25.4362	NA
Hs00202360_m1	EPB41L3	15.9035	NA	16.8792	NA	19.3247	25.3384	25.9795	NA	NA	18.2537	17.9792	20.3183	25.3297	23.1241	24.2719	25.8099	25.8198	NA	NA	15.4064	16.4997	NA	NA	25.5274	NA	26.0796	NA	NA	14.6234	21.9276	NA	15.6855	NA	NA	NA	26.5701	NA	NA	NA	2.87177
Hs01850784_s1	FOXG1	22.708	17.477	26.7788	NA	NA	22.2422	NA	18.0206	25.529	26.017	26.0475	21.7417	16.9113	18.2437	NA	NA	NA	NA	17.2845	NA	26.2299	24.5119	17.5273	26.5005	25.8975	23.8054	22.023	21.4111	12.8988	15.7116	22.8016	25.9833	NA	25.809	16.7616	17.3502	18.9831	17.0052	17.9045	NA
Hs00254211_m1	FXYD3	15.4131	15.8319	22.6669	NA	20.899	NA	13.335	14.9983	NA	13.7981	15.1485	NA	NA	NA	13.4734	16.5546	18.8841	16.6172	19.9425	NA	NA	NA	NA	14.7741	NA	13.1322	15.6564	19.0225	NA	NA	26.197	28.1696	NA	NA	NA	15.2489	19.5445	19.136	16.3405	-7.32435
Hs00748445_s1	GJA1	23.0996	24.5547	14.8206	29.7934	22.0765	11.3369	25.0674	NA	20.4045	23.3852	24.7868	11.1959	19.2593	24.0146	20.0119	15.5001	22.5045	22.7294	19.2414	15.7302	21.7377	19.0021	21.5608	24.7511	21.286	19.295	23.1025	23.9342	13.077	14.4788	23.751	18.2513	11.7921	13.2749	14.704	25.6234	21.9895	25.2518	24.0012	0.268798
Hs00761767_s1	KRT19	23.6459	11.702	21.0918	NA	20.4655	25.164	11.9931	14.9345	19.8734	15.697	24.1034	20.3112	14.3397	23.524	12.8148	13.6828	12.8963	11.5428	13.0463	23.6382	23.9235	19.643	16.5105	11.4232	20.3774	12.6778	12.7037	11.6808	21.3729	23.2401	22.9718	25.8115	25.3774	22.5588	18.5456	10.9665	13.5508	12.7014	11.9378	-10.4861
Hs00180351_m1	LHX2	19.5705	NA	19.0939	17.0033	19.2686	16.228	19.5115	17.8729	25.3219	16.4682	25.7543	17.2025	22.7333	NA	18.7307	19.7314	22.6799	NA	23.7017	17.7336	NA	26.3019	26.3184	19.722	28.8574	22.2879	NA	27.403	17.1716	17.4014	17.0247	NA	17.7457	18.2372	22.478	24.966	22.4873	23.9858	26.4035	NA
Hs00153510_m1	MME	23.8715	18.027	17.9086	NA	19.9259	22.0019	22.6233	18.8352	15.4522	17.0083	19.332	22.389	NA	12.9149	13.9639	22.9638	NA	24.8769	17.5573	15.1277	11.6155	16.0079	20.58	21.1169	22.4639	25.3461	16.0265	NA	22.0575	17.3908	NA	NA	15.4486	20.1046	15.703	15.558	23.1143	16.9124	17.393	NA
Hs00170684_m1	MPZL2	21.4051	15.7533	NA	26.9851	19.2477	24.2044	15.5789	15.1154	22.4391	13.8497	24.5225	NA	17.8785	NA	14.8083	15.3339	15.59	14.3288	16.6448	21.0416	18.9517	NA	NA	17.1914	20.7443	15.7109	15.1589	14.7883	24.4568	NA	26.5021	NA	25.4904	21.8601	19.1927	15.211	13.1765	17.0797	16.5976	-7.67006
Hs00606024_m1	NEFH	NA	NA	NA	NA	17.2907	21.6156	NA	24.9906	NA	22.3719	17.2677	20.6457	NA	NA	28.1062	NA	NA	NA	NA	NA	NA	NA	19.8972	NA	NA	NA	NA	NA	24.5233	NA	20.5526	19.8276	NA	NA	NA	NA	27.0302	NA	NA	NA
Hs00220628_m1	RAB25	NA	25.9379	26.0836	25.9889	25.0365	24.6151	14.8484	16.0808	24.5953	12.8891	25.937	26.8983	25.0064	26.5341	15.8441	16.9175	15.2823	14.9417	25.8746	27.5718	26.6248	NA	25.3836	14.6453	23.7824	14.9454	14.6919	14.9337	NA	27.2003	23.0719	24.8449	28.3017	25.928	28.1667	15.84	23.0483	NA	24.8466	-8.65428
Hs00195584_m1	S100P	25.9084	13.271	23.9561	25.6696	14.1256	27.4184	14.2385	20.7152	23.9949	13.0454	25.5399	24.7574	26.0597	NA	17.8063	16.4037	23.6263	12.7497	17.9542	23.8488	25.2239	NA	19.1121	21.0384	21.9721	11.8819	13.7008	13.3584	NA	25.1332	15.8055	27.6033	26.7258	25.8159	24.3114	12.9801	19.3856	13.8655	13.6051	-10.4693
Hs00242741_s1	TACSTD2	25.8054	25.4464	24.0226	NA	22.2072	23.7538	20.8598	20.2045	20.6307	22.9986	NA	20.6731	24.0635	20.6167	21.3938	22.4298	21.1254	21.3096	25.9413	25.1949	24.4127	20.5543	21.8165	21.9522	22.6296	22.4722	21.8425	20.6699	23.4031	23.1806	25.6387	26.0908	25.5414	24.8519	25.2142	23.3219	20.9299	23.8998	25.0811	0.204577
Hs00178289_m1	AKT1	14.5076	16.7669	16.2662	14.8106	15.1164	15.5634	16.1458	15.1323	14.3626	14.4546	14.7737	16.3064	16.7085	16.3506	15.483	15.665	15.5229	15.2365	15.9188	15.2273	15.2839	17.1514	15.7549	13.7086	15.2439	16.252	15.1085	15.2132	14.6992	14.9459	15.7017	15.2263	15.8057	14.302	16.0444	15.3204	15.2791	15.0107	15.5748	-8.61542
Hs00234508_m1	MTOR	15.8077	16.8974	17.5186	16.3038	15.9213	16.31	16.7853	16.0097	15.6564	16.1415	15.8532	15.5861	17.0959	16.9079	15.7436	17.5882	16.275	16.1186	15.8509	16.8364	16.9231	16.7105	15.4927	16.4679	16.1767	16.7902	16.7341	17.2279	16.1004	16.0536	16.0343	15.7526	16.2419	16.6314	16.4222	16.2602	16.9679	17.165	16.744	-6.51078
Hs02621230_s1	PTEN	18.3821	16.3924	16.9446	17.9489	17.0454	19.3842	15.9971	17.0392	17.327	15.6399	18.404	18.1974	17.417	18.0734	NA	17.9538	17.6208	17.2408	17.5645	17.6189	17.6578	19.1422	18.4314	15.5196	17.1107	16.4097	17.1	17.5232	17.9779	17.9807	19.7808	16.1855	15.9025	17.0824	21.0318	15.8048	18.4936	16.758	16.6565	-6.46526
Hs00153133_m1	PTGS2	19.0103	28.3467	19.7317	NA	18.858	23.8805	19.2803	16.8706	NA	21.7999	19.8766	NA	28.2881	18.0085	21.6494	15.1422	21.8192	17.9968	NA	19.2631	20.8587	NA	26.9611	28.0711	NA	17.2224	16.9689	18.7322	24.4943	19.3486	NA	14.0305	25.7548	26.5504	19.0985	23.9612	25.227	NA	24.6623	-4.86243
Hs00325141_m1	RALGDS	14.2894	14.7094	15.6212	14.193	14.8234	14.9698	15.5993	16.2399	14.7813	15.4611	15.3303	14.7629	15.7579	15.8781	14.6396	14.0444	16.0983	15.4854	15.303	15.5211	15.235	16.5848	14.7448	14.4618	15.1859	15.0206	14.6916	14.831	16.2362	14.072	14.9436	14.5164	15.2993	15.9713	15.8299	13.8688	15.6509	14.9415	14.6905	-8.59557
Hs00180075_m1	TIAM1	17.8356	20.1732	22.3265	20.422	24.3522	17.3945	18.4139	18.7637	16.5898	18.7359	19.8054	17.1613	19.772	19.1974	16.0642	18.4465	19.0102	17.5318	19.4109	18.3777	18.2878	19.2946	NA	17.7029	17.0106	21.7533	17.1872	16.0063	18.0898	16.637	18.5195	20.2207	23.9785	24.9179	17.7797	19.9154	17.3461	18.4292	20.0552	NA
Hs01570491_m1	FAT4	22.815	NA	18.1999	20.1127	19.7679	23.5661	23.5151	23.3393	NA	28.4555	22.6746	23.4322	18.0973	19.3059	21.4294	20.0193	NA	NA	18.9389	18.964	19.381	26.1457	NA	25.4563	22.2659	25.2851	18.675	21.3011	17.8733	20.3345	22.9689	18.9988	22.3042	17.7987	22.8658	28.121	NA	NA	NA	NA
Hs00914578_m1	GNG11	16.4376	NA	14.4682	14.2559	15.7523	26.8076	29.579	16.5804	NA	NA	17.7936	26.4614	15.9169	14.786	19.0018	18.8105	NA	26.8811	15.3289	17.7618	16.1295	NA	23.8854	28.977	28.1544	NA	21.661	20.4679	16.0154	16.24	26.3138	16.1165	21.8653	14.6268	17.4165	NA	16.0664	NA	NA	NA
Hs00187510_m1	RAB7L1	15.5953	16.7445	16.2587	17.1075	16.3171	16.4666	21.2195	17.2546	16.4896	18.0729	16.6664	16.9324	15.4312	16.6399	18.2625	16.8356	16.9831	17.7741	15.7829	18.1494	17.7912	17.8141	17.5852	15.6608	18.1018	18.0096	17.7931	17.6321	17.299	16.1501	19.1888	16.2153	16.3478	16.9202	16.28	16.6642	18.0454	18.3127	17.7062	-5.55053
Hs00233521_m1	CD9	12.883	11.3072	21.4646	14.2405	14.4527	14.9811	13.7386	12.4658	NA	13.44	13.3199	14.888	14.3635	16.7668	12.4073	13.4496	12.4877	12.0614	13.1665	15.2072	23.2788	24.2111	19.9719	13.0649	21.5703	15.4297	14.8643	11.5256	14.6112	15.9973	23.1098	17.63	14.6248	13.3136	15.7167	11.6998	12.2645	12.545	12.3869	-9.85117
Hs00158980_m1	EPCAM	25.5961	13.3189	22.0949	28.1255	23.7409	26.5631	16.2346	14.1088	NA	15.3524	25.4368	19.206	18.2714	29.0949	15.6238	15.1834	14.0195	14.3445	15.7469	17.8288	28.6074	NA	17.0369	14.6829	26.8252	14.3613	14.0638	13.9864	16.8477	25.6821	15.3206	27.2621	23.7919	26.0782	25.0788	12.8291	15.1144	15.5094	13.6181	-9.8263
Hs01941416_g1	KRT18	17.6673	13.6207	16.2999	22.2062	14.9298	24.7639	12.8453	15.2242	20.785	14.2511	17.4006	20.8268	15.6424	18.0326	14.983	15.8896	13.9705	12.5794	14.2364	16.3833	17.6578	20.3568	16.9647	12.9505	22.8753	14.2936	14.765	13.7255	18.4247	16.932	15.6762	19.5405	20.6944	16.4141	15.9234	12.1115	13.2124	13.8675	12.6465	-10.3068
Hs01630795_s1	KRT8	23.5764	12.9014	15.202	26.042	15.61	23.0696	18.2549	17.8084	19.8414	19.1696	22.0814	21.0353	16.2245	19.7314	17.4046	17.4601	15.7683	15.1463	14.5599	15.5749	15.3099	19.8133	14.764	17.9706	20.8954	17.2459	15.6979	15.212	22.036	19.7991	15.0283	20.7941	20.1634	16.7004	15.5592	13.1169	15.3643	13.4837	13.6493	-8.84783
Hs00374634_m1	LGALS8	14.5365	14.4729	17.0077	16.3766	22.0575	18.21	14.7547	14.5874	15.0084	25.7447	14.0249	15.9592	15.0482	15.7623	16.0249	15.6087	14.0951	13.6529	15.256	14.6887	16.0442	NA	15.1215	13.635	15.7424	14.4781	16.0169	15.1218	16.3553	NA	14.0426	15.0681	17.7982	13.6668	14.1725	13.9232	14.3867	14.4695	15.066	-8.07179
Hs00210880_m1	LSR	20.1857	14.5487	17.6178	NA	18.3655	14.528	14.0877	13.8841	26.8253	14.5204	20.0999	16.119	15.0413	NA	13.0291	14.6338	14.0361	13.5817	14.8594	19.6598	26.2371	17.7184	14.973	15.4248	22.7909	14.6045	14.0916	14.5055	15.0604	NA	28.9017	28.8142	14.0194	15.0563	22.4283	13.7538	14.0906	14.7088	14.4059	-10.5433
Hs00160312_m1	PPL	NA	17.7653	24.3339	NA	23.2729	20.155	15.6655	16.5548	NA	17.4896	24.1332	18.2838	17.8506	NA	15.0779	17.4512	16.012	15.4424	17.0229	21.3992	NA	NA	25.6124	17.8779	NA	18.3502	16.9959	16.6229	16.9181	21.2274	20.3053	21.3787	23.391	17.0191	21.3413	16.399	16.8738	16.9956	16.7788	-6.01826
Hs00940833_m1	RAB17	18.5261	15.9986	25.4534	22.5348	16.3844	27.0179	17.2146	17.4394	23.8876	17.4976	18.5338	NA	19.512	NA	18.7092	17.604	17.6063	18.1112	18.8842	25.8093	26.8794	NA	24.1483	15.9481	25.8575	18.6695	18.2198	18.4848	26.5703	27.2421	18.0564	NA	26.7814	21.6094	NA	15.9214	17.2223	17.6709	16.7324	-5.64428
Hs00205854_m1	RHOD	NA	15.9532	17.002	17.3378	17.4835	NA	15.0337	15.7704	NA	14.9573	NA	20.2774	16.6423	NA	15.4608	16.7832	16.6486	16.7399	16.1345	19.039	NA	NA	NA	16.1756	27.7912	16.5513	16.9857	17.7548	17.3825	NA	NA	NA	25.0146	17.287	17.7264	14.8938	16.3653	16.2954	14.8193	-4.82967
Hs00161511_m1	SAT1	13.6486	15.7797	17.9609	15.4292	18.5894	19.3466	15.4956	17.1222	15.3584	14.4676	17.2002	15.7214	15.9365	16.8396	15.6066	14.3909	13.2635	12.7634	14.281	18.2662	16.8796	15.2919	15.8186	15.0057	17.2825	13.9027	16.6026	13.0459	20.4948	18.0871	19.4599	18.4604	19.305	14.466	12.5124	15.9629	14.575	14.5289	17.4445	-6.35896
Hs00222347_m1	SIGIRR	20.9536	18.8599	20.5047	20.5527	21.3734	25.9639	18.3437	19.6051	18.6132	21.1275	20.2332	20.2031	21.3404	21.4522	22.2641	19.7883	19.9957	19.275	20.7356	20.9378	20.785	24.6454	19.8826	18.7912	19.3131	19.3166	20.7443	19.1568	23.8645	19.5825	25.2224	20.9897	21.8946	21.2115	19.1676	18.941	19.4922	19.7879	19.2208	-5.70978
Hs00185658_m1	ZFP36	19.7817	16.7695	18.4008	21.0368	18.6717	20.4994	14.5706	18.378	19.2629	16.9653	20.8301	17.5912	16.1023	20.6107	16.3266	19.6762	17.2534	17.7982	17.7264	19.1164	20.8327	20.4471	18.2134	17.2414	19.9099	16.0486	18.3722	17.5103	18.4963	18.7911	17.4188	18.7267	19.7271	20.356	17.8896	16.7854	18.8561	19.3249	17.8172	-6.53354
Hs01064292_g1	ACTB	NA	24.8681	23.9359	24.9648	26.0304	25.2202	23.6534	23.6143	27.6142	26.2081	NA	23.2881	24.5122	28.0677	NA	24.6452	NA	NA	26.9213	24.6128	24.8731	NA	26.5407	26.921	25.5808	NA	NA	23.1605	NA	23.9636	22.7814	22.7848	24.7288	24.9426	24.9841	26.1294	24.5282	25.7314	25.8295	2.74885
Hs00171042_m1	CXCL10	24.8721	NA	24.0243	26.5712	25.8189	28.24	28.4681	22.8994	NA	27.6177	20.4549	NA	27.6785	25.6971	22.6118	24.5344	25.7828	24.6781	26.7746	20.1164	28.5504	20.4349	25.2201	26.5934	25.8142	NA	21.5321	22.9355	26.9868	21.9733	21.5229	10.0191	24.6401	NA	20.153	23.3624	NA	24.3349	27.8126	-1.60591
