# Supplementary material for: Identifying Resistance Mechanisms against Five Tyrosine Kinase Inhibitors Targeting the ERBB/RAS Pathway in 45 Cancer Cell Lines
Source: PLoS One. 2013 Mar 29;8(3):e59503. doi: 10.1371/journal.pone.0059503 (PMC3612034; doi:10.1371/journal.pone.0059503)
Supplement: Table S7 — Immunohistochemistry. The intensity and frequency of the CD9, epCAM, LGALS8 and RAB17 staining, with the number of the sample and the patient ID. (XLSX) [file pone.0059503.s007.xlsx]

## Sheet: Munka1
#	ID	CD9_Frequency	CD9_Intensity	EpCAM_Frequency	EpCAM_Intensity	LGALS8_Frequency	LGALS8_Intensity	RAB17_Frequency	RAB17_Intensity
1	14029	6	2	7	1	0	1	0	0
2	14029	6	2	7	1	0	0	0	0
3	2843	7	1	3	1	1	1	7	1
4	2843	7	2	6	2	2	1	6	1
5	2845	7	2	5	1	1	1	2	1
6	2845	7	2	6	1	2	1	0	1
7	2992	7	1	7	2	0	1	1	1
8	2992	6	1	7	1	0	0	0	0
9	6141	5	2	6	1	1	1	0	0
10	9464	6	1	7	1	2	1	3	1
11	9464	6	1	7	1	3	1	7	1
12	11442	3	1	7	1	1	1	0	0
13	14702	6	1	7	1	6	1	4	1
14	14702	5	2	4	1	1	1	1	1
15	495	6	2	7	2	2	1	1	1
16	495	7	1	7	1	1	1	0	1
17	2161	7	1	1	1	6	1	4	2
18	2161	6	2					4	2
19	4332	6	2	2	1	0	1	0	0
20	4332	6	2	3	1	1	1	3	1
21	12155	7	1	5	1	0	1	0	0
22	12155	7	2	0	1	1	1	0	0
23	201	5	2	6	1	3	1	6	2
24	201	5	2	0	0	3	1	5	2
25	6949	7	1	1	1	2	1	0	1
26	6949	7	2	4	1	3	1	1	1
27	8245	6	1	7	1	2	1	0	0
28	8245	6	1	7	1	2	1	2	1
29	9741	7	1	5	1	1	1	0	0
30	9741	6	2	7	1	5	1	0	0
31	15892	7	2	4	3	7	2	7	1
32	15892	7	2	4	1	4	2	5	1
33	14195	6	3	6	1	6	2	7	2
34	14195	6	2	5	1	6	2	7	2
35	6498	0	1	7	1	0	0	0	0
36	6498	0	0	7	1	0	0	0	0
37	2481	7	3	0	1	3	1	1	1
38	2481			0	0	0	0	2	1
39	181	7	3	0	1	2	1	7	3
40	181	7	3	1	1	2	1	6	3
41	2399	7	3	0	1	3	1	0	0
42	2399	7	3	0	1	4	1	0	0
43	2538	7	2	5	1	3	1	3	1
44	3064	7	3	6	1	6	2	6	2
45	3064	7	3	5	1	6	2	7	2
46	4391	7	2	5	1	1	1	0	1
47	4391	5	1	4	1	0	1	0	0
48	10527	7	1	5	1	0	1	0	0
49	10527	6	2	1	1	0	1	0	0
50	11871	6	3	2	1	2	1	1	1
51	11871	6	3	3	1	1	1	1	1
52	13252	6	1	7	1	4	1	3	1
53	13252	6	1	5	1	3	1	3	1
54	17499	6	2	2	1	0	0	0	0
55	17499	7	2	3	1	0	0	2	1
56	18089	6	3	2	1	0	1	1	1
57	18089	5	3	1	1	0	1	1	1
58	467	7	2	7	1	7	1	5	1
59	467	7	2	7	1	7	1	5	1
60	977	7	2	5	1	1	1	0	0
61	977	7	1	6	1	0	1	0	0
62	1927	5	2	6	1	6	1	3	1
63	1927	6	3	7	1	5	1	2	1
64	11920	7	3	5	1	1	1	0	0
65	11920	7	3	5	1	3	1	4	1
66	640	7	1	6	1	3	1	0	1
67	640	5	2	3	1	1	1	0	1
68	9222	7	3	4	1	1	1	0	0
69	9222	7	3	6	1	0	0	0	0
70	4546	7	3	1	1	0	0	5	1
71	4546	7	3	0	0	0	0	0	0
72	9043	7	2	1	1	2	1	4	1
73	9043	7	2	0	1	2	1	3	1
74	7636	7	2	1	1	2	1	0	1
